# Supplementary material for: Hexaaqua­zinc(II) bis­(2,4,5-tricarboxybenzoate) 4,5-diaza­fluoren-9-one disolvate dihydrate
Source: Acta Crystallogr Sect E Struct Rep Online. 2010 Jun 16;66(Pt 7):m804. doi: 10.1107/S1600536810021641 (PMC3006871; doi:10.1107/S1600536810021641)
Supplement: Supplementary file 1 [file e-66-0m804-sup1.cif]

##############################################################################
###                                                                        ###
###        Electronic paper (Acta Crystallographica Section E)             ###
###                                                                        ###
##############################################################################
#                                                                            #
# This CIF contains the data in a paper accepted for publication in Acta     #
# Crystallographica Section E. It conforms to the requirements of Notes      #
# for Authors for Section E, and has been peer reviewed under the auspices   #
# of the IUCr Commission on Journals.                                        #
#                                                                            #
# Full details of the Crystallographic Information File format               #
# are given in the paper "The Crystallographic Information File (CIF):       #
# a New Standard Archive File for Crystallography" by S. R. Hall, F. H.      #
# Allen and I. D. Brown [Acta Cryst. (1991), A47, 655-685].                  #
#                                                                            #
# The current version of the core CIF dictionary is obtainable from          #
# ftp://ftp.iucr.org/pub/cif_core.dic. The current version number is 2.4.    #
#                                                                            #
# Software is freely available for graphical display of the structure(s) in  #
# this CIF.  For information consult the CIF home page http://www.iucr.org/  #
# cif/home.html                                                              #
#                                                                            #
# This file may be used for bona fide research purposes within the           #
# scientific community so long as proper attribution is given to the journal # 
# article from which it was obtained.                                        #
#                                                                            #
##############################################################################
                                             
data_I
_audit_creation_method     SHELXL-97
_chemical_name_systematic
;
Hexaaquazinc(II) bis(2,4,5-tricarboxybenzoate) 4,5-diazafluoren-9-one
disolvate dihydrate
;
_chemical_name_common     ?
_chemical_formula_moiety
                         'H12 O6 Zn 2+, 2(C10 H5 O8 -), 2(C11 H6 N2 O), 2(H2 O)'
_chemical_formula_sum     'C42 H38 N4 O26 Zn'
_chemical_formula_iupac     '[Zn (H2 O)6] (C10 H5 O8)2, 2C11 H6 N2 O, 2H2 O'
_chemical_formula_weight     1080.13
_chemical_melting_point     ?
_symmetry_cell_setting     triclinic
_symmetry_space_group_name_H-M     'P -1'
loop_
    _symmetry_equiv_pos_as_xyz
    'x, y, z'
    '-x, -y, -z'
_cell_length_a     8.380(5)
_cell_length_b     9.757(5)
_cell_length_c     14.107(5)
_cell_angle_alpha     77.964(5)
_cell_angle_beta     77.709(5)
_cell_angle_gamma     89.948(5)
_cell_volume     1101.1(9)
_cell_formula_units_Z     1
_cell_measurement_reflns_used     6265
_cell_measurement_theta_min     2.08
_cell_measurement_theta_max     28.20
_cell_measurement_temperature     293(2)
_exptl_crystal_description     block
_exptl_crystal_colour     colorless
_exptl_crystal_size_max     0.28
_exptl_crystal_size_mid     0.23
_exptl_crystal_size_min     0.19
_exptl_crystal_density_diffrn     1.629
_exptl_crystal_density_meas     ?
_exptl_crystal_density_method     'not measured'
_exptl_crystal_F_000     556
_exptl_absorpt_coefficient_mu     0.662
_exptl_absorpt_correction_type     multi-scan
_exptl_absorpt_process_details     '(ABSCOR; Higashi, 1995)'
_exptl_absorpt_correction_T_min     0.8363
_exptl_absorpt_correction_T_max     0.8845
_exptl_special_details
;
;
_diffrn_ambient_temperature     293(2)
_diffrn_radiation_type     MoK\a
_diffrn_radiation_wavelength     0.71069
_diffrn_radiation_source     'fine-focus sealed tube'
_diffrn_radiation_monochromator     graphite
_diffrn_measurement_device_type     'Rigaku R-AXIS RAPID'
_diffrn_measurement_method     '\w scan'
_diffrn_detector_area_resol_mean     10
_diffrn_reflns_number     6855
_diffrn_reflns_av_R_equivalents     0.0137
_diffrn_reflns_av_sigmaI/netI     0.0270
_diffrn_reflns_theta_min     1.51
_diffrn_reflns_theta_max     28.33
_diffrn_reflns_theta_full     25.00
_diffrn_measured_fraction_theta_max     0.923
_diffrn_measured_fraction_theta_full     0.995
_diffrn_reflns_limit_h_min     -11
_diffrn_reflns_limit_h_max     4
_diffrn_reflns_limit_k_min     -12
_diffrn_reflns_limit_k_max     12
_diffrn_reflns_limit_l_min     -18
_diffrn_reflns_limit_l_max     16
_diffrn_standards_number     156
_diffrn_standards_interval_count     ?
_diffrn_standards_interval_time     10
_diffrn_standards_decay_%     0
_refine_special_details
;
Refinement of <i>F</i>^2^ against ALL reflections. The weighted <i>R</i>-factor
<i>wR</i> and goodness of fit <i>S</i> are based on <i>F</i>^2^, conventional
<i>R</i>-factors <i>R</i> are based on <i>F</i>, with <i>F</i> set to zero for
negative <i>F</i>^2^. The threshold expression of <i>F</i>^2^ >
\s(<i>F</i>^2^) is used only for calculating <i>R</i>-factors(gt) <i>etc</i>.
and is not relevant to the choice of reflections for refinement.
<i>R</i>-factors based on <i>F</i>^2^ are statistically about twice as large
as those based on <i>F</i>, and <i>R</i>- factors based on ALL data will be
even larger.
;
_reflns_number_total     5060
_reflns_number_gt     4670
_reflns_threshold_expression     I>2\s(I)
_refine_ls_structure_factor_coef     Fsqd
_refine_ls_matrix_type     full
_refine_ls_R_factor_all     0.0331
_refine_ls_R_factor_gt     0.0309
_refine_ls_wR_factor_gt     0.0843
_refine_ls_wR_factor_ref     0.0858
_refine_ls_goodness_of_fit_ref     1.059
_refine_ls_restrained_S_all     1.059
_refine_ls_number_reflns     5060
_refine_ls_number_parameters     343
_refine_ls_number_restraints     0
_refine_ls_hydrogen_treatment     mixed
_refine_ls_weighting_scheme     calc
_refine_ls_weighting_details
         'calc w=1/[\s^2^(Fo^2^)+(0.0461P)^2^+0.2811P] where P=(Fo^2^+2Fc^2^)/3'
_atom_sites_solution_hydrogens     geom
_atom_sites_solution_primary     direct
_atom_sites_solution_secondary     difmap
_refine_ls_shift/su_max     0.001
_refine_ls_shift/su_mean     0.000
_refine_diff_density_max     0.283
_refine_diff_density_min     -0.338
_refine_ls_extinction_method     none
_refine_ls_extinction_coef     ?
loop_
    _atom_type_symbol
    _atom_type_description
    _atom_type_scat_dispersion_real
    _atom_type_scat_dispersion_imag
    _atom_type_scat_source
    'C' 'C' 0.0033 0.0016
                         'International Tables Vol C Tables 4.2.6.8 and 6.1.1.4'
    'H' 'H' 0.0000 0.0000
                         'International Tables Vol C Tables 4.2.6.8 and 6.1.1.4'
    'N' 'N' 0.0061 0.0033
                         'International Tables Vol C Tables 4.2.6.8 and 6.1.1.4'
    'O' 'O' 0.0106 0.0060
                         'International Tables Vol C Tables 4.2.6.8 and 6.1.1.4'
    'Zn' 'Zn' 0.2839 1.4301
                         'International Tables Vol C Tables 4.2.6.8 and 6.1.1.4'
_computing_data_collection     'PROCESS-AUTO (Rigaku, 1998)'
_computing_cell_refinement     'PROCESS-AUTO (Rigaku, 1998)'
_computing_data_reduction     'PROCESS-AUTO (Rigaku, 1998)'
_computing_structure_solution     'SHELXS97 (Sheldrick, 2008)'
_computing_structure_refinement     'SHELXL97 (Sheldrick, 2008)'
_computing_molecular_graphics     'SHELXTL-Plus (Sheldrick, 2008)'
_computing_publication_material     'SHELXL97 (Sheldrick, 2008)'
loop_
    _atom_site_type_symbol
    _atom_site_label
    _atom_site_fract_x
    _atom_site_fract_y
    _atom_site_fract_z
    _atom_site_U_iso_or_equiv
    _atom_site_adp_type
    _atom_site_calc_flag
    _atom_site_refinement_flags
    _atom_site_occupancy
    _atom_site_disorder_assembly
    _atom_site_disorder_group
    Zn Zn1 0.0000 0.5000 0.5000 0.02688(8) Uani d S 1 . .
    O O1 0.70290(17) 0.59156(12) 0.76405(8) 0.0414(3) Uani d . 1 . .
    O O2 0.64715(15) 0.36226(11) 0.82062(9) 0.0356(2) Uani d . 1 . .
    O O3 0.89652(15) 0.20199(11) 0.90798(9) 0.0374(3) Uani d . 1 . .
    O O4 0.68585(18) 0.13427(11) 1.03103(9) 0.0510(4) Uani d . 1 . .
    O O5 0.72889(14) 0.45006(13) 1.28469(8) 0.0394(3) Uani d . 1 . .
    O O6 0.93948(14) 0.60062(13) 1.21458(8) 0.0371(3) Uani d . 1 . .
    O O7 0.68773(16) 0.79402(12) 1.15402(8) 0.0408(3) Uani d . 1 . .
    O O8 0.7470(2) 0.88143(12) 0.99083(9) 0.0521(4) Uani d . 1 . .
    O O12 0.55282(18) 0.75220(15) 0.47805(12) 0.0579(4) Uani d . 1 . .
    N N1 0.76786(17) 1.09551(14) 0.61753(10) 0.0354(3) Uani d . 1 . .
    N N2 0.93283(18) 1.14163(15) 0.39355(10) 0.0372(3) Uani d . 1 . .
    C C1 0.72961(16) 0.49108(14) 0.92716(10) 0.0235(3) Uani d . 1 . .
    C C2 0.76421(17) 0.37449(13) 0.99478(10) 0.0241(3) Uani d . 1 . .
    C C3 0.78982(18) 0.39158(14) 1.08567(10) 0.0269(3) Uani d . 1 . .
    H H3 0.8115 0.3136 1.1309 0.032 Uiso calc R 1 . .
    C C4 0.78401(16) 0.52197(14) 1.11107(10) 0.0239(3) Uani d . 1 . .
    C C5 0.74847(17) 0.63815(13) 1.04361(10) 0.0240(3) Uani d . 1 . .
    C C6 0.72178(17) 0.62128(14) 0.95285(10) 0.0254(3) Uani d . 1 . .
    H H6 0.6981 0.6990 0.9082 0.030 Uiso calc R 1 . .
    C C7 0.69319(17) 0.48682(14) 0.82862(10) 0.0267(3) Uani d . 1 . .
    C C8 0.77793(19) 0.22755(14) 0.97678(10) 0.0293(3) Uani d . 1 . .
    C C9 0.81864(17) 0.52666(14) 1.21153(10) 0.0260(3) Uani d . 1 . .
    C C10 0.72500(18) 0.77881(14) 1.07017(11) 0.0280(3) Uani d . 1 . .
    C C11 0.6757(2) 1.05207(18) 0.71039(13) 0.0422(4) Uani d . 1 . .
    H H11 0.6890 1.1019 0.7579 0.051 Uiso calc R 1 . .
    C C12 0.5640(2) 0.9399(2) 0.74011(14) 0.0462(4) Uani d . 1 . .
    H H12 0.5047 0.9166 0.8054 0.055 Uiso calc R 1 . .
    C C13 0.5404(2) 0.86182(18) 0.67221(14) 0.0432(4) Uani d . 1 . .
    H H13 0.4665 0.7850 0.6900 0.052 Uiso calc R 1 . .
    C C14 0.63219(19) 0.90423(16) 0.57714(13) 0.0349(3) Uani d . 1 . .
    C C15 0.6374(2) 0.84773(18) 0.48618(14) 0.0401(4) Uani d . 1 . .
    C C16 0.7622(2) 0.93733(17) 0.40690(13) 0.0371(3) Uani d . 1 . .
    C C17 0.8169(2) 0.9358(2) 0.30764(14) 0.0477(4) Uani d . 1 . .
    H H17 0.7787 0.8677 0.2796 0.057 Uiso calc R 1 . .
    C C18 0.9305(3) 1.0392(2) 0.25193(14) 0.0503(5) Uani d . 1 . .
    H H18 0.9710 1.0421 0.1848 0.060 Uiso calc R 1 . .
    C C19 0.9840(2) 1.1388(2) 0.29631(13) 0.0456(4) Uani d . 1 . .
    H H19 1.0600 1.2081 0.2569 0.055 Uiso calc R 1 . .
    C C20 0.82315(18) 1.04143(15) 0.44622(12) 0.0315(3) Uani d . 1 . .
    C C21 0.74262(18) 1.01997(15) 0.55338(11) 0.0304(3) Uani d . 1 . .
    O O1W 0.54813(14) 0.40373(14) 0.64908(9) 0.0427(3) Uani d . 1 . .
    H H1A 0.5031 0.3305 0.6388 0.064 Uiso d R 1 . .
    H H1B 0.4692 0.4612 0.6658 0.064 Uiso d R 1 . .
    O O9 0.21520(14) 0.55344(16) 0.53380(9) 0.0485(3) Uani d . 1 . .
    H H9A 0.2906 0.5561 0.4935 0.073 Uiso d R 1 . .
    H H9B 0.2308 0.5549 0.5895 0.073 Uiso d R 1 . .
    O O10 -0.11749(14) 0.65168(12) 0.56875(8) 0.0378(3) Uani d . 1 . .
    H H10A -0.1723 0.6286 0.6259 0.057 Uiso d R 1 . .
    H H11B -0.0987 0.2735 0.6240 0.057 Uiso d R 1 . .
    O O11 -0.06978(15) 0.34898(12) 0.63034(8) 0.0389(3) Uani d . 1 . .
    H H11A -0.0226 0.3459 0.6709 0.058 Uiso d R 1 . .
    H H10B -0.0502 0.7156 0.5757 0.058 Uiso d R 1 . .
    H H3O 0.957(3) 0.281(3) 0.865(2) 0.083(9) Uiso d . 1 . .
    H H2O 0.629(3) 0.369(3) 0.7620(19) 0.063(7) Uiso d . 1 . .
    H H8O 0.732(3) 0.959(3) 1.0088(19) 0.071(8) Uiso d . 1 . .
loop_
    _atom_site_aniso_label
    _atom_site_aniso_U_11
    _atom_site_aniso_U_22
    _atom_site_aniso_U_33
    _atom_site_aniso_U_12
    _atom_site_aniso_U_13
    _atom_site_aniso_U_23
    Zn1 0.03260(13) 0.02768(13) 0.02240(12) 0.00010(9) -0.00775(9) -0.00810(9)
    O1 0.0733(8) 0.0291(6) 0.0246(5) 0.0058(5) -0.0168(5) -0.0054(4)
    O2 0.0530(7) 0.0292(5) 0.0304(6) -0.0027(5) -0.0169(5) -0.0114(4)
    O3 0.0468(6) 0.0257(5) 0.0383(6) 0.0047(5) 0.0001(5) -0.0130(5)
    O4 0.0778(9) 0.0201(5) 0.0433(7) -0.0077(5) 0.0147(6) -0.0091(5)
    O5 0.0452(6) 0.0485(7) 0.0221(5) -0.0104(5) -0.0067(4) -0.0030(5)
    O6 0.0418(6) 0.0449(6) 0.0264(5) -0.0096(5) -0.0109(4) -0.0080(5)
    O7 0.0630(8) 0.0324(6) 0.0323(6) 0.0055(5) -0.0105(5) -0.0182(5)
    O8 0.1023(11) 0.0172(5) 0.0347(6) 0.0055(6) -0.0075(7) -0.0088(5)
    O12 0.0530(8) 0.0509(8) 0.0825(11) -0.0060(6) -0.0266(7) -0.0304(7)
    N1 0.0454(7) 0.0281(6) 0.0353(7) 0.0025(5) -0.0097(6) -0.0120(5)
    N2 0.0451(7) 0.0342(7) 0.0343(7) 0.0042(6) -0.0091(6) -0.0114(5)
    C1 0.0307(6) 0.0199(6) 0.0202(6) 0.0004(5) -0.0046(5) -0.0060(5)
    C2 0.0326(7) 0.0175(6) 0.0224(6) 0.0002(5) -0.0041(5) -0.0065(5)
    C3 0.0387(7) 0.0195(6) 0.0227(6) 0.0041(5) -0.0080(5) -0.0034(5)
    C4 0.0293(6) 0.0231(6) 0.0200(6) 0.0007(5) -0.0053(5) -0.0066(5)
    C5 0.0322(7) 0.0189(6) 0.0221(6) 0.0007(5) -0.0053(5) -0.0077(5)
    C6 0.0370(7) 0.0187(6) 0.0210(6) 0.0027(5) -0.0071(5) -0.0045(5)
    C7 0.0333(7) 0.0259(7) 0.0227(7) 0.0036(5) -0.0059(5) -0.0098(5)
    C8 0.0452(8) 0.0177(6) 0.0257(7) 0.0021(5) -0.0066(6) -0.0072(5)
    C9 0.0330(7) 0.0258(6) 0.0219(6) 0.0045(5) -0.0081(5) -0.0089(5)
    C10 0.0378(7) 0.0200(6) 0.0281(7) 0.0012(5) -0.0077(6) -0.0091(5)
    C11 0.0540(10) 0.0377(9) 0.0363(9) 0.0072(7) -0.0071(7) -0.0140(7)
    C12 0.0472(10) 0.0423(9) 0.0427(10) 0.0068(7) 0.0013(7) -0.0061(7)
    C13 0.0366(8) 0.0335(8) 0.0564(11) 0.0027(6) -0.0066(7) -0.0062(7)
    C14 0.0323(7) 0.0285(7) 0.0480(9) 0.0064(6) -0.0134(6) -0.0127(6)
    C15 0.0373(8) 0.0347(8) 0.0584(11) 0.0077(6) -0.0223(7) -0.0204(7)
    C16 0.0394(8) 0.0374(8) 0.0447(9) 0.0100(6) -0.0205(7) -0.0199(7)
    C17 0.0554(11) 0.0535(11) 0.0506(11) 0.0162(9) -0.0277(9) -0.0311(9)
    C18 0.0615(12) 0.0607(12) 0.0353(9) 0.0172(9) -0.0156(8) -0.0203(8)
    C19 0.0546(10) 0.0469(10) 0.0351(9) 0.0076(8) -0.0080(7) -0.0099(7)
    C20 0.0364(7) 0.0280(7) 0.0360(8) 0.0087(6) -0.0145(6) -0.0131(6)
    C21 0.0337(7) 0.0255(7) 0.0355(8) 0.0073(5) -0.0111(6) -0.0108(6)
    O1W 0.0379(6) 0.0548(7) 0.0407(7) 0.0006(5) -0.0088(5) -0.0221(6)
    O9 0.0346(6) 0.0857(10) 0.0278(6) -0.0111(6) -0.0068(5) -0.0177(6)
    O10 0.0448(6) 0.0351(6) 0.0336(6) 0.0016(5) -0.0024(5) -0.0140(5)
    O11 0.0550(7) 0.0349(6) 0.0283(6) -0.0069(5) -0.0156(5) -0.0031(4)
_geom_special_details
;
All e.s.d.'s (except the e.s.d. in the dihedral angle between two l.s. planes)
are estimated using the full covariance matrix. The cell e.s.d.'s are taken
into account individually in the estimation of e.s.d.'s in distances, angles
and torsion angles; correlations between e.s.d.'s in cell parameters are only
used when they are defined by crystal symmetry. An approximate (isotropic)
treatment of cell e.s.d.'s is used for estimating e.s.d.'s involving l.s.
planes.
;
loop_
    _geom_bond_atom_site_label_1
    _geom_bond_atom_site_label_2
    _geom_bond_site_symmetry_2
    _geom_bond_distance
    _geom_bond_publ_flag
    Zn1 O9 2_566 2.0550(15) ?
    Zn1 O9 . 2.0550(15) yes
    Zn1 O10 2_566 2.0712(13) ?
    Zn1 O10 . 2.0712(13) yes
    Zn1 O11 2_566 2.0755(12) ?
    Zn1 O11 . 2.0755(12) yes
    O1 C7 . 1.2088(18) ?
    O2 C7 . 1.3097(18) ?
    O2 H2O . 0.86(3) ?
    O3 C8 . 1.2968(18) ?
    O3 H3O . 0.94(3) ?
    O4 C8 . 1.2119(19) ?
    O5 C9 . 1.2402(18) ?
    O6 C9 . 1.2573(19) ?
    O7 C10 . 1.1978(18) ?
    O8 C10 . 1.3169(19) ?
    O8 H8O . 0.85(3) ?
    O12 C15 . 1.210(2) ?
    N1 C21 . 1.329(2) ?
    N1 C11 . 1.353(2) ?
    N2 C20 . 1.327(2) ?
    N2 C19 . 1.354(2) ?
    C1 C6 . 1.3897(19) ?
    C1 C2 . 1.3974(19) ?
    C1 C7 . 1.4939(19) ?
    C2 C3 . 1.3871(19) ?
    C2 C8 . 1.5075(19) ?
    C3 C4 . 1.390(2) ?
    C3 H3 . 0.9300 ?
    C4 C5 . 1.3962(19) ?
    C4 C9 . 1.5156(19) ?
    C5 C6 . 1.3879(19) ?
    C5 C10 . 1.4983(19) ?
    C6 H6 . 0.9300 ?
    C11 C12 . 1.376(3) ?
    C11 H11 . 0.9300 ?
    C12 C13 . 1.386(3) ?
    C12 H12 . 0.9300 ?
    C13 C14 . 1.375(3) ?
    C13 H13 . 0.9300 ?
    C14 C21 . 1.399(2) ?
    C14 C15 . 1.491(2) ?
    C15 C16 . 1.485(3) ?
    C16 C17 . 1.381(3) ?
    C16 C20 . 1.399(2) ?
    C17 C18 . 1.376(3) ?
    C17 H17 . 0.9300 ?
    C18 C19 . 1.383(3) ?
    C18 H18 . 0.9300 ?
    C19 H19 . 0.9300 ?
    C20 C21 . 1.489(2) ?
    O1W H1A . 0.8602 ?
    O1W H1B . 0.8916 ?
    O9 H9A . 0.7509 ?
    O9 H9B . 0.8266 ?
    O10 H10A . 0.8240 ?
    O10 H10B . 0.8756 ?
    O11 H11B . 0.8033 ?
    O11 H11A . 0.7581 ?
loop_
    _geom_angle_atom_site_label_1
    _geom_angle_atom_site_label_2
    _geom_angle_atom_site_label_3
    _geom_angle_site_symmetry_1
    _geom_angle_site_symmetry_3
    _geom_angle
    _geom_angle_publ_flag
    O9 Zn1 O9 2_566 . 180.00(6) ?
    O9 Zn1 O10 2_566 2_566 90.19(6) ?
    O9 Zn1 O10 . 2_566 89.81(6) ?
    O9 Zn1 O10 2_566 . 89.81(6) yes
    O9 Zn1 O10 . . 90.19(6) yes
    O10 Zn1 O10 2_566 . 180.0000(10)
                                   ?
    O9 Zn1 O11 2_566 2_566 93.35(5) ?
    O9 Zn1 O11 . 2_566 86.65(5) ?
    O10 Zn1 O11 2_566 2_566 90.77(6) ?
    O10 Zn1 O11 . 2_566 89.23(6) ?
    O9 Zn1 O11 2_566 . 86.65(5) yes
    O9 Zn1 O11 . . 93.35(5) yes
    O10 Zn1 O11 2_566 . 89.23(6) yes
    O10 Zn1 O11 . . 90.77(6) yes
    O11 Zn1 O11 2_566 . 180.0 ?
    C7 O2 H2O . . 108.3(17) ?
    C8 O3 H3O . . 116.1(17) ?
    C10 O8 H8O . . 109.1(18) ?
    C21 N1 C11 . . 114.33(14) ?
    C20 N2 C19 . . 115.56(15) ?
    C6 C1 C2 . . 119.02(12) ?
    C6 C1 C7 . . 116.07(12) ?
    C2 C1 C7 . . 124.86(12) ?
    C3 C2 C1 . . 119.25(12) ?
    C3 C2 C8 . . 115.88(12) ?
    C1 C2 C8 . . 124.87(12) ?
    C2 C3 C4 . . 121.84(12) ?
    C2 C3 H3 . . 119.1 ?
    C4 C3 H3 . . 119.1 ?
    C3 C4 C5 . . 118.79(12) ?
    C3 C4 C9 . . 116.48(12) ?
    C5 C4 C9 . . 124.73(12) ?
    C6 C5 C4 . . 119.52(12) ?
    C6 C5 C10 . . 118.91(12) ?
    C4 C5 C10 . . 121.39(12) ?
    C5 C6 C1 . . 121.57(12) ?
    C5 C6 H6 . . 119.2 ?
    C1 C6 H6 . . 119.2 ?
    O1 C7 O2 . . 124.26(14) ?
    O1 C7 C1 . . 121.57(13) ?
    O2 C7 C1 . . 114.14(12) ?
    O4 C8 O3 . . 121.35(13) ?
    O4 C8 C2 . . 119.60(13) ?
    O3 C8 C2 . . 118.84(12) ?
    O5 C9 O6 . . 124.96(13) ?
    O5 C9 C4 . . 116.40(13) ?
    O6 C9 C4 . . 118.52(12) ?
    O7 C10 O8 . . 124.78(13) ?
    O7 C10 C5 . . 123.23(13) ?
    O8 C10 C5 . . 111.97(12) ?
    N1 C11 C12 . . 125.12(17) ?
    N1 C11 H11 . . 117.4 ?
    C12 C11 H11 . . 117.4 ?
    C11 C12 C13 . . 119.65(17) ?
    C11 C12 H12 . . 120.2 ?
    C13 C12 H12 . . 120.2 ?
    C14 C13 C12 . . 116.35(16) ?
    C14 C13 H13 . . 121.8 ?
    C12 C13 H13 . . 121.8 ?
    C13 C14 C21 . . 120.15(15) ?
    C13 C14 C15 . . 131.05(16) ?
    C21 C14 C15 . . 108.79(15) ?
    O12 C15 C16 . . 127.32(18) ?
    O12 C15 C14 . . 126.97(18) ?
    C16 C15 C14 . . 105.65(13) ?
    C17 C16 C20 . . 119.59(17) ?
    C17 C16 C15 . . 131.56(16) ?
    C20 C16 C15 . . 108.80(15) ?
    C18 C17 C16 . . 117.23(17) ?
    C18 C17 H17 . . 121.4 ?
    C16 C17 H17 . . 121.4 ?
    C17 C18 C19 . . 119.64(17) ?
    C17 C18 H18 . . 120.2 ?
    C19 C18 H18 . . 120.2 ?
    N2 C19 C18 . . 124.07(18) ?
    N2 C19 H19 . . 118.0 ?
    C18 C19 H19 . . 118.0 ?
    N2 C20 C16 . . 123.90(15) ?
    N2 C20 C21 . . 127.60(14) ?
    C16 C20 C21 . . 108.50(14) ?
    N1 C21 C14 . . 124.40(15) ?
    N1 C21 C20 . . 127.36(14) ?
    C14 C21 C20 . . 108.24(13) ?
    H1A O1W H1B . . 107.9 ?
    Zn1 O9 H9A . . 115.7 ?
    Zn1 O9 H9B . . 126.9 ?
    H9A O9 H9B . . 115.9 ?
    Zn1 O10 H10A . . 119.5 ?
    Zn1 O10 H10B . . 113.2 ?
    H10A O10 H10B . . 100.6 ?
    Zn1 O11 H11B . . 115.8 ?
    Zn1 O11 H11A . . 119.0 ?
    H11B O11 H11A . . 114.1 ?
loop_
    _geom_torsion_atom_site_label_1
    _geom_torsion_atom_site_label_2
    _geom_torsion_atom_site_label_3
    _geom_torsion_atom_site_label_4
    _geom_torsion_site_symmetry_1
    _geom_torsion_site_symmetry_2
    _geom_torsion_site_symmetry_3
    _geom_torsion_site_symmetry_4
    _geom_torsion
    _geom_torsion_publ_flag
    C6 C1 C2 C3 . . . . 0.0(2) ?
    C7 C1 C2 C3 . . . . -177.52(13) ?
    C6 C1 C2 C8 . . . . -179.46(13) ?
    C7 C1 C2 C8 . . . . 3.0(2) ?
    C1 C2 C3 C4 . . . . -0.8(2) ?
    C8 C2 C3 C4 . . . . 178.71(13) ?
    C2 C3 C4 C5 . . . . 1.2(2) ?
    C2 C3 C4 C9 . . . . -178.42(13) ?
    C3 C4 C5 C6 . . . . -0.7(2) ?
    C9 C4 C5 C6 . . . . 178.82(13) ?
    C3 C4 C5 C10 . . . . 174.23(13) ?
    C9 C4 C5 C10 . . . . -6.2(2) ?
    C4 C5 C6 C1 . . . . 0.0(2) ?
    C10 C5 C6 C1 . . . . -175.12(13) ?
    C2 C1 C6 C5 . . . . 0.4(2) ?
    C7 C1 C6 C5 . . . . 178.14(12) ?
    C6 C1 C7 O1 . . . . 20.5(2) ?
    C2 C1 C7 O1 . . . . -161.92(15) ?
    C6 C1 C7 O2 . . . . -157.94(13) ?
    C2 C1 C7 O2 . . . . 19.6(2) ?
    C3 C2 C8 O4 . . . . 61.2(2) ?
    C1 C2 C8 O4 . . . . -119.33(18) ?
    C3 C2 C8 O3 . . . . -113.59(16) ?
    C1 C2 C8 O3 . . . . 65.9(2) ?
    C3 C4 C9 O5 . . . . -57.77(18) ?
    C5 C4 C9 O5 . . . . 122.67(16) ?
    C3 C4 C9 O6 . . . . 118.48(15) ?
    C5 C4 C9 O6 . . . . -61.1(2) ?
    C6 C5 C10 O7 . . . . 152.54(15) ?
    C4 C5 C10 O7 . . . . -22.5(2) ?
    C6 C5 C10 O8 . . . . -26.2(2) ?
    C4 C5 C10 O8 . . . . 158.82(15) ?
    C21 N1 C11 C12 . . . . 0.2(3) ?
    N1 C11 C12 C13 . . . . 0.3(3) ?
    C11 C12 C13 C14 . . . . -0.5(3) ?
    C12 C13 C14 C21 . . . . 0.3(2) ?
    C12 C13 C14 C15 . . . . -179.10(16) ?
    C13 C14 C15 O12 . . . . 3.2(3) ?
    C21 C14 C15 O12 . . . . -176.28(17) ?
    C13 C14 C15 C16 . . . . -179.47(17) ?
    C21 C14 C15 C16 . . . . 1.10(17) ?
    O12 C15 C16 C17 . . . . -1.6(3) ?
    C14 C15 C16 C17 . . . . -178.92(17) ?
    O12 C15 C16 C20 . . . . 175.75(17) ?
    C14 C15 C16 C20 . . . . -1.62(17) ?
    C20 C16 C17 C18 . . . . -0.2(2) ?
    C15 C16 C17 C18 . . . . 176.91(18) ?
    C16 C17 C18 C19 . . . . -0.2(3) ?
    C20 N2 C19 C18 . . . . -0.7(3) ?
    C17 C18 C19 N2 . . . . 0.6(3) ?
    C19 N2 C20 C16 . . . . 0.4(2) ?
    C19 N2 C20 C21 . . . . -178.61(15) ?
    C17 C16 C20 N2 . . . . 0.0(2) ?
    C15 C16 C20 N2 . . . . -177.65(14) ?
    C17 C16 C20 C21 . . . . 179.20(14) ?
    C15 C16 C20 C21 . . . . 1.52(17) ?
    C11 N1 C21 C14 . . . . -0.4(2) ?
    C11 N1 C21 C20 . . . . 179.48(15) ?
    C13 C14 C21 N1 . . . . 0.2(2) ?
    C15 C14 C21 N1 . . . . 179.69(14) ?
    C13 C14 C21 C20 . . . . -179.72(14) ?
    C15 C14 C21 C20 . . . . -0.21(17) ?
    N2 C20 C21 N1 . . . . -1.6(3) ?
    C16 C20 C21 N1 . . . . 179.28(15) ?
    N2 C20 C21 C14 . . . . 178.31(15) ?
    C16 C20 C21 C14 . . . . -0.83(17) ?
loop_
    _geom_hbond_atom_site_label_D
    _geom_hbond_atom_site_label_H
    _geom_hbond_atom_site_label_A
    _geom_hbond_site_symmetry_A
    _geom_hbond_distance_DH
    _geom_hbond_distance_HA
    _geom_hbond_distance_DA
    _geom_hbond_angle_DHA
    O1W H1A O12 2_666 0.86 2.12 2.8342(19) 140.7
    O1W H1B O5 2_667 0.89 1.94 2.815(2) 168.0
    O9 H9A O1W 2_666 0.75 2.13 2.8526(19) 161.3
    O9 H9B O5 2_667 0.83 1.87 2.6929(18) 177.2
    O10 H10A O1 1_455 0.82 1.96 2.7860(18) 174.4
    O11 H11B N1 1_445 0.80 2.10 2.880(2) 165.7
    O11 H11A O6 2_667 0.76 2.05 2.7725(17) 159.9
    O10 H10B N2 2_676 0.88 1.88 2.747(2) 171.0
    O3 H3O O6 2_767 0.94(3) 1.55(3) 2.4883(18) 173(3)
    O2 H2O O1W . 0.86(3) 1.83(3) 2.6747(19) 167(2)
    O8 H8O O4 1_565 0.85(3) 1.83(3) 2.670(2) 171(3)
data_global
_journal_date_recd_electronic     2009-12-02
_journal_date_accepted     2010-06-07
_journal_name_full     'Acta Crystallographica, Section E'
_journal_year     2010
_journal_volume     66
_journal_issue      7
_journal_page_first     m804
_journal_page_last     m804
_journal_paper_category     QM
_journal_coeditor_code     ER2077
_publ_contact_author_name     'YaHui Zhao'
_publ_contact_author_address
;
College Urban and Environmental Sciences,
Northeast Normal University,
Changchun 130024, People's Republic of China
;
_publ_contact_author_email     zhaoyh246@nenu.edu.cn
_publ_contact_author_fax     ?
_publ_contact_author_phone     +86-431-85099108
_publ_section_title
;
Hexaaquazinc(II) bis(2,4,5-tricarboxybenzoate) 4,5-diazafluoren-9-one
disolvate dihydrate
;
loop_
    _publ_author_name
    _publ_author_address
    'Gui-Fu Yang'
;
Computer School,
Northeast Normal University,
Changchun 130024, People's Republic of China
;
    'Ya-Hui Zhao'
;
College Urban and Environmental Sciences,
Northeast Normal University,
Changchun 130024, People's Republic of China
;
