# Supplementary material for: Hexaaqua­zinc(II) bis­(2,4,5-tricarboxybenzoate) 4,5-diaza­fluoren-9-one disolvate dihydrate
Source: Acta Crystallogr Sect E Struct Rep Online. 2010 Jun 16;66(Pt 7):m804. doi: 10.1107/S1600536810021641 (PMC3006871; doi:10.1107/S1600536810021641)
Supplement: Supplementary file 2 [file e-66-0m804-Isup2.hkl]

# 
# h,k,l, Fc-squared, Fo-squared, sigma(Fo-squared) and status flag 
# 
data_I
_shelx_title ' 1 in P-1' 
_shelx_refln_list_code          4 
_shelx_F_calc_maximum      179.20 
_exptl_crystal_F_000       556.00 
_reflns_d_resolution_high  0.7488 
 
loop_ 
 _symmetry_equiv_pos_as_xyz 
 'x, y, z' 
 '-x, -y, -z' 
 
_cell_length_a     8.3800 
_cell_length_b     9.7570 
_cell_length_c    14.1070 
_cell_angle_alpha  77.964 
_cell_angle_beta   77.709 
_cell_angle_gamma  89.948 
 
_shelx_F_squared_multiplier     1.000 
 
loop_ 
 _refln_index_h 
 _refln_index_k 
 _refln_index_l 
 _refln_F_squared_calc 
 _refln_F_squared_meas 
 _refln_F_squared_sigma 
 _refln_observed_status 
   1   0   0     1326.78     1292.78     30.38 o 
   2   0   0     8113.16     7190.09    715.44 o 
   3   0   0     1654.58     1687.86     26.32 o 
   4   0   0     4576.07     4820.10     74.11 o 
   5   0   0        1.21        2.04      0.36 o 
   6   0   0       86.89       99.84      4.08 o 
   7   0   0        2.72        2.14      1.13 o 
   8   0   0        7.62        6.43      1.54 o 
   9   0   0      110.47      119.73      5.53 o 
  10   0   0        0.38       -0.25      1.42 o 
 -10   1   0      142.10      136.40      6.34 o 
  -9   1   0        6.70        4.79      1.72 o 
  -8   1   0        4.46        4.37      1.47 o 
  -7   1   0      131.89      128.28      5.09 o 
  -6   1   0      541.08      521.47     13.35 o 
  -5   1   0       98.94       95.17      2.28 o 
  -4   1   0     1446.59     1489.40     23.50 o 
  -3   1   0      547.02      546.23      8.98 o 
  -2   1   0     1166.77     1197.06     18.71 o 
  -1   1   0      783.64      751.05     17.23 o 
   0   1   0     2096.67     1883.92     42.44 o 
   1   1   0     1745.20     1772.22     40.44 o 
   2   1   0     1752.89     1912.02     30.60 o 
   3   1   0       62.69       70.60      2.53 o 
   4   1   0      892.46      936.10     21.39 o 
   5   1   0       90.57       88.19      3.56 o 
   6   1   0       95.00       97.57      4.01 o 
   7   1   0      137.70      142.10      5.43 o 
   8   1   0      163.73      162.95      6.28 o 
   9   1   0       79.32       78.70      4.46 o 
  10   1   0       15.60       19.30      2.62 o 
 -10   2   0       11.83        9.57      2.22 o 
  -9   2   0       55.33       50.92      3.48 o 
  -8   2   0       26.50       29.40      2.53 o 
  -7   2   0      106.79      103.14      4.47 o 
  -6   2   0      429.70      421.99      7.71 o 
  -5   2   0     1013.55      977.41     16.01 o 
  -4   2   0       58.63       46.64      1.43 o 
  -3   2   0       64.35       55.96      1.47 o 
  -2   2   0     7451.46     7501.24    115.09 o 
  -1   2   0     1722.42     1646.77     36.84 o 
   0   2   0     7241.34     6329.83    253.23 o 
   1   2   0      139.17      182.22      5.42 o 
   2   2   0      183.56      190.57      3.37 o 
   3   2   0      351.27      347.82      5.89 o 
   4   2   0     5918.34     6344.82    135.55 o 
   5   2   0      629.86      672.12     16.30 o 
   6   2   0       17.84       16.76      1.74 o 
   7   2   0       45.11       49.38      3.08 o 
   8   2   0      158.93      162.65      6.38 o 
   9   2   0        3.17        6.20      1.71 o 
  10   2   0       30.35       38.63      3.46 o 
 -10   3   0      110.90      107.82      5.58 o 
  -9   3   0       26.97       28.91      2.73 o 
  -8   3   0       10.55        9.04      1.76 o 
  -7   3   0      344.78      341.23      9.87 o 
  -6   3   0      223.88      222.71      4.72 o 
  -5   3   0      400.25      402.07      7.34 o 
  -4   3   0      971.79      940.71     15.35 o 
  -3   3   0      637.20      631.64     22.00 o 
  -2   3   0      291.30      289.48      5.03 o 
  -1   3   0      542.58      531.91      8.73 o 
   0   3   0     2033.61     2041.21     31.76 o 
   1   3   0       73.66       78.83      1.69 o 
   2   3   0      498.20      461.86      8.99 o 
   3   3   0     1635.40     1752.38     27.39 o 
   4   3   0      840.75      771.78     12.56 o 
   5   3   0       23.50       19.22      1.66 o 
   6   3   0      449.15      469.81     12.51 o 
   7   3   0       28.04       25.89      2.35 o 
   8   3   0       42.09       45.72      3.28 o 
   9   3   0       52.84       50.77      3.61 o 
  10   3   0       46.00       46.81      3.79 o 
 -10   4   0      151.18      134.58      6.25 o 
  -9   4   0       24.15       21.19      2.55 o 
  -8   4   0        3.14        2.83      1.37 o 
  -7   4   0       74.67       80.23      3.86 o 
  -6   4   0      117.66      120.10      3.15 o 
  -5   4   0      556.83      552.31     12.74 o 
  -4   4   0        3.64        3.68      0.92 o 
  -3   4   0        1.90        2.21      0.43 o 
  -2   4   0      551.92      517.93     10.79 o 
  -1   4   0      421.85      435.95      8.29 o 
   0   4   0     1185.93     1388.39     22.00 o 
   1   4   0      123.43      116.75      1.96 o 
   2   4   0       12.11       10.37      1.25 o 
   3   4   0        1.41        6.65      0.52 o 
   4   4   0     1352.05     1349.70     30.36 o 
   5   4   0       82.93       83.97      3.50 o 
   6   4   0      351.67      359.00     10.19 o 
   7   4   0      706.94      688.10     17.66 o 
   8   4   0       37.39       37.07      3.00 o 
   9   4   0        3.70        3.25      1.59 o 
  10   4   0       33.14       29.67      3.16 o 
 -10   5   0        7.39        8.12      2.05 o 
  -9   5   0       61.82       59.40      3.84 o 
  -8   5   0       68.96       77.41      4.06 o 
  -7   5   0        0.62        0.93      0.71 o 
  -6   5   0       74.60       74.58      2.42 o 
  -5   5   0      509.23      509.66      9.17 o 
  -4   5   0      223.17      196.30     23.90 o 
  -3   5   0       16.57       14.25      0.84 o 
  -2   5   0      429.08      402.57      5.69 o 
  -1   5   0      541.64      526.72      9.05 o 
   0   5   0        2.14        2.53      0.53 o 
   1   5   0       36.91       33.21      0.90 o 
   2   5   0       53.59       46.96      3.02 o 
   3   5   0     1040.82     1075.35     16.20 o 
   4   5   0      234.44      234.65      4.91 o 
   5   5   0      457.58      425.15     11.20 o 
   6   5   0      515.57      503.32     13.38 o 
   7   5   0      216.90      221.83      7.50 o 
   8   5   0       38.42       36.97      3.05 o 
   9   5   0        1.91        1.61      1.49 o 
  -9   6   0        1.22        2.02      1.52 o 
  -8   6   0      370.34      380.98     11.16 o 
  -7   6   0       42.87       49.73      2.16 o 
  -6   6   0        1.05        1.54      0.74 o 
  -5   6   0       81.64       75.94      5.99 o 
  -4   6   0      390.77      399.17      7.35 o 
  -3   6   0       95.64      101.17      2.47 o 
  -2   6   0      126.14      136.06      3.24 o 
  -1   6   0     1200.15     1149.28     18.80 o 
   0   6   0      126.05      114.15      2.79 o 
   1   6   0      821.98      833.62     13.95 o 
   2   6   0      684.27      628.66     10.54 o 
   3   6   0     1154.56     1133.67     15.04 o 
   4   6   0      227.11      237.21      5.02 o 
   5   6   0       26.90       22.68      1.40 o 
   6   6   0      494.88      502.52      9.66 o 
   7   6   0       72.79       69.13      2.77 o 
   8   6   0        2.12        0.86      0.99 o 
   9   6   0       11.90       12.36      1.65 o 
  -7   7   0       16.76       19.12      2.27 o 
  -6   7   0       35.88       35.12      2.80 o 
  -5   7   0      122.06      119.34      5.00 o 
  -4   7   0      768.75      772.42     19.71 o 
  -3   7   0       93.21       89.98      4.01 o 
  -2   7   0      105.68      108.30      2.92 o 
  -1   7   0      782.28      797.66     13.67 o 
   0   7   0     1714.29     1685.55     27.19 o 
   1   7   0       72.51       66.75      2.63 o 
   2   7   0        6.95        5.38      0.84 o 
   3   7   0       30.66       31.18      1.50 o 
   4   7   0       54.54       57.88      3.20 o 
   5   7   0        1.45        1.31      1.09 o 
   6   7   0       83.64       81.53      4.31 o 
   7   7   0       31.70       33.28      2.98 o 
   8   7   0        2.91        1.64      1.42 o 
  -7   8   0        9.00        8.38      1.95 o 
  -6   8   0        0.63        1.09      1.29 o 
  -5   8   0       61.23       57.83      3.50 o 
  -4   8   0      772.12      756.60     19.76 o 
  -3   8   0      362.90      366.52     10.85 o 
  -2   8   0        5.23        6.42      1.53 o 
  -1   8   0        4.18        3.26      0.77 o 
   0   8   0     1196.51     1211.21     20.23 o 
   1   8   0      165.78      168.03      4.06 o 
   2   8   0       22.86       24.55      1.49 o 
   3   8   0      168.70      162.69      5.90 o 
   4   8   0      130.75      122.09      5.12 o 
   5   8   0        9.77       15.74      2.02 o 
   6   8   0        1.65        2.35      1.31 o 
   7   8   0       35.01       33.43      3.11 o 
   8   8   0       42.39       43.65      3.71 o 
  -8   9   0        5.07        7.62      2.22 o 
  -7   9   0       57.27       61.56      4.24 o 
  -6   9   0      138.94      140.89      6.38 o 
  -5   9   0       65.14       62.67      3.99 o 
  -4   9   0      602.18      598.63     16.65 o 
  -3   9   0       33.15       37.42      2.87 o 
  -2   9   0        8.79        8.70      1.74 o 
  -1   9   0      214.41      210.07      4.98 o 
   0   9   0      148.96      162.91      4.16 o 
   1   9   0        1.05        1.53      0.76 o 
   2   9   0      310.84      311.79      6.78 o 
   3   9   0       94.78       95.50      4.41 o 
   4   9   0       79.00       64.90      3.74 o 
   5   9   0      119.22      121.09      5.50 o 
   6   9   0       20.67       21.49      2.50 o 
   7   9   0        4.15        2.75      1.71 o 
  -6  10   0        5.97        3.36      1.77 o 
  -5  10   0        1.50        0.86      1.46 o 
  -4  10   0      219.73      219.37      8.33 o 
  -3  10   0       70.57       73.04      4.32 o 
  -2  10   0       40.99       45.07      3.28 o 
  -1  10   0       11.85        9.77      1.86 o 
   0  10   0       19.68       23.68      1.67 o 
   1  10   0       95.00      100.09      3.24 o 
   2  10   0       48.19       48.04      3.15 o 
   3  10   0       73.11       68.25      3.91 o 
   4  10   0       32.04       27.75      2.67 o 
   5  10   0       17.88       18.83      2.47 o 
   6  10   0       43.48       47.54      3.74 o 
  -4  11   0       19.53       21.82      2.87 o 
  -3  11   0       90.02       88.99      5.00 o 
  -2  11   0       54.70       56.65      3.99 o 
  -1  11   0       55.31       56.62      3.94 o 
   0  11   0      239.95      243.87      8.68 o 
   1  11   0       13.23       16.47      1.54 o 
   2  11   0       35.51       40.92      3.11 o 
   3  11   0       32.29       30.23      2.83 o 
   4  11   0      134.41      145.97      6.38 o 
   5  11   0        1.23        0.28      1.36 o 
  -2  12   0      128.81      142.84      6.76 o 
  -1  12   0        2.27        2.75      1.71 o 
   0  12   0       32.36       30.13      3.10 o 
   3  12   0       27.03       29.49      2.95 o 
  -2 -12   1        0.53        1.23      1.54 o 
   0 -12   1      246.73      273.00      9.76 o 
   1 -12   1        2.05        3.26      1.82 o 
  -4 -11   1       41.99       45.39      3.63 o 
  -3 -11   1       87.06       86.34      4.72 o 
  -2 -11   1      348.32      342.97     10.88 o 
  -1 -11   1        2.49        3.75      1.07 o 
   0 -11   1        9.71       11.71      2.14 o 
   1 -11   1      133.42      125.98      5.80 o 
   2 -11   1       26.53       24.63      2.88 o 
   3 -11   1       23.53       17.87      2.68 o 
   4 -11   1        0.41        1.18      1.72 o 
  -6 -10   1       41.25       39.51      3.46 o 
  -5 -10   1       45.39       46.83      3.56 o 
  -4 -10   1       46.96       39.91      3.23 o 
  -3 -10   1      150.90      139.20      5.91 o 
  -2 -10   1       87.80      102.59      4.82 o 
  -1 -10   1        0.62        0.65      0.82 o 
   0 -10   1      193.54      203.30      5.13 o 
   1 -10   1        0.59        0.72      0.84 o 
   2 -10   1      163.26      171.00      6.82 o 
   3 -10   1       57.13       54.15      3.63 o 
   4 -10   1       32.50       38.78      3.16 o 
   5 -10   1       54.88       56.29      4.06 o 
   6 -10   1        3.41        3.31      1.89 o 
  -7  -9   1       69.50       64.95      4.36 o 
  -6  -9   1       82.59       85.91      4.80 o 
  -5  -9   1        1.88        2.48      1.41 o 
  -4  -9   1       14.28       11.91      1.91 o 
  -3  -9   1      146.90      149.07      5.91 o 
  -2  -9   1      344.34      336.32      7.03 o 
  -1  -9   1       70.47       68.72      2.54 o 
   0  -9   1       69.31       70.30      2.60 o 
   1  -9   1      254.89      263.77      5.90 o 
   2  -9   1      237.16      239.56      5.60 o 
   3  -9   1        1.15        1.39      1.29 o 
   4  -9   1      130.77      128.25      5.72 o 
   5  -9   1       64.14       66.61      4.06 o 
   6  -9   1        1.24        2.24      1.47 o 
   7  -9   1       19.13       25.64      2.90 o 
  -7  -8   1       50.56       54.57      3.94 o 
  -6  -8   1       47.67       35.23      2.97 o 
  -5  -8   1        6.36        6.48      1.56 o 
  -4  -8   1       66.92       76.61      4.03 o 
  -3  -8   1      374.66      343.15     10.09 o 
  -2  -8   1     2710.34     2803.54     44.64 o 
  -1  -8   1        1.32        2.51      1.77 o 
   0  -8   1      602.85      603.69     10.98 o 
   1  -8   1      319.69      296.06      6.22 o 
   2  -8   1     1429.36     1414.36     23.50 o 
   3  -8   1       93.65       86.62      4.19 o 
   4  -8   1       61.71       58.38      3.48 o 
   5  -8   1       57.52       58.79      3.63 o 
   6  -8   1       90.27       91.34      4.65 o 
   7  -8   1       73.36       75.34      4.42 o 
   8  -8   1       41.27       42.61      3.50 o 
  -8  -7   1       34.32       35.96      3.40 o 
  -7  -7   1       26.95       26.74      2.77 o 
  -6  -7   1        1.31        0.78      1.18 o 
  -5  -7   1       94.60       89.58      4.36 o 
  -4  -7   1        1.78        1.34      1.09 o 
  -3  -7   1        0.88        0.86      0.94 o 
  -2  -7   1     1033.79      897.45    113.18 o 
  -1  -7   1       49.89       41.05      1.66 o 
   0  -7   1       58.39       62.70      2.09 o 
   1  -7   1      802.36      784.48     13.53 o 
   2  -7   1     1255.98     1191.62     19.82 o 
   3  -7   1      209.10      206.06      6.84 o 
   4  -7   1        8.93        8.08      1.42 o 
   5  -7   1       74.61       69.64      3.73 o 
   6  -7   1      317.53      315.92      9.91 o 
   7  -7   1       61.16       63.49      3.81 o 
  -9  -6   1        8.68       12.11      2.35 o 
  -8  -6   1      190.51      202.44      8.03 o 
  -7  -6   1      102.31      100.37      3.38 o 
  -6  -6   1       13.38       15.09      1.37 o 
  -5  -6   1       28.96       23.35      1.45 o 
  -4  -6   1      171.04      176.04      6.10 o 
  -3  -6   1      664.78      641.02     11.13 o 
  -2  -6   1       43.68       48.87      2.60 o 
  -1  -6   1      591.22      604.85     10.52 o 
   0  -6   1     1049.65     1038.43     17.14 o 
   1  -6   1     1134.68     1126.46     18.55 o 
   2  -6   1     2765.93     2743.44     53.33 o 
   3  -6   1      978.87      945.06     22.98 o 
   4  -6   1        8.03        7.45      1.28 o 
   5  -6   1       25.56       27.96      2.27 o 
   6  -6   1      335.61      317.09      9.59 o 
   7  -6   1        6.45        3.79      1.33 o 
  -9  -5   1       14.63       11.69      1.55 o 
  -8  -5   1      141.61      139.59      4.46 o 
  -7  -5   1        0.94       -0.36      0.76 o 
  -6  -5   1        8.25        7.87      1.05 o 
  -5  -5   1      389.48      378.76      7.40 o 
  -4  -5   1        2.43        2.75      0.70 o 
  -3  -5   1      986.63      976.70     12.98 o 
  -2  -5   1      553.30      606.91      8.30 o 
  -1  -5   1       41.19       34.85      2.02 o 
   0  -5   1      817.45      806.31     13.37 o 
   1  -5   1     1650.47     1549.54     29.36 o 
   2  -5   1      126.55      118.24      2.19 o 
   3  -5   1      376.71      389.53      6.89 o 
   4  -5   1      133.40      116.86      2.80 o 
   5  -5   1        5.79        1.74      1.91 o 
   6  -5   1        7.31        9.07      0.99 o 
   7  -5   1        4.52        6.65      0.98 o 
   8  -5   1       83.87       89.49      4.36 o 
   9  -5   1       26.50       29.78      2.78 o 
  10  -5   1        9.78       16.00      2.55 o 
 -10  -4   1        0.66        0.36      1.29 o 
  -9  -4   1       35.15       37.79      3.20 o 
  -8  -4   1       49.61       53.16      3.48 o 
  -7  -4   1      125.15      129.06      5.28 o 
  -6  -4   1       27.51       24.17      2.02 o 
  -5  -4   1      134.40      140.29      4.87 o 
  -4  -4   1     1088.96     1101.01     17.94 o 
  -3  -4   1      968.31      901.09     11.94 o 
  -2  -4   1      981.64     1167.46     15.13 o 
  -1  -4   1      425.38      429.97      5.90 o 
   0  -4   1      599.77      621.22     10.38 o 
   1  -4   1      194.87      213.91      4.12 o 
   2  -4   1      304.82      380.92      6.51 o 
   3  -4   1      544.13      536.29      9.08 o 
   4  -4   1     2747.85     2900.16     65.33 o 
   5  -4   1      488.88      505.00      8.99 o 
   6  -4   1      219.92      210.42      4.62 o 
   7  -4   1      113.74      115.78      3.21 o 
   8  -4   1      227.89      229.74      7.70 o 
   9  -4   1       13.77       18.75      2.40 o 
  10  -4   1       24.40       29.27      3.10 o 
 -10  -3   1       10.02        6.43      2.04 o 
  -9  -3   1       38.49       32.02      2.93 o 
  -8  -3   1      175.33      174.17      6.69 o 
  -7  -3   1      123.53      131.51      5.30 o 
  -6  -3   1      173.91      173.07      5.90 o 
  -5  -3   1        1.82        1.74      0.84 o 
  -4  -3   1     1823.81     1793.30     39.66 o 
  -3  -3   1     1147.94     1109.96     17.55 o 
  -2  -3   1       12.80       15.53      0.77 o 
  -1  -3   1       89.81       81.85      2.70 o 
   0  -3   1       12.82        9.62      0.81 o 
   1  -3   1       28.36       39.70      1.18 o 
   2  -3   1     4189.32     4260.62     65.39 o 
   3  -3   1     1253.50     1330.14     30.51 o 
   4  -3   1        4.61        1.93      0.47 o 
   5  -3   1     1907.85     1922.07     30.48 o 
   6  -3   1       43.98       36.92      1.56 o 
   7  -3   1       83.26       86.35      3.98 o 
   8  -3   1       97.51       97.82      4.59 o 
   9  -3   1       10.56        7.59      1.74 o 
  10  -3   1       11.23       12.94      2.35 o 
 -10  -2   1       94.71       98.96      5.45 o 
  -9  -2   1       32.88       41.99      3.36 o 
  -8  -2   1      214.36      224.13      7.84 o 
  -7  -2   1       56.94       50.95      3.10 o 
  -6  -2   1      602.08      611.13     15.49 o 
  -5  -2   1      148.45      148.34      4.99 o 
  -4  -2   1      322.23      303.97      8.07 o 
  -3  -2   1       66.14       45.75      2.00 o 
  -2  -2   1      178.81      212.01      5.62 o 
  -1  -2   1      927.53      869.45     13.79 o 
   0  -2   1      873.93      890.58     14.16 o 
   1  -2   1     1209.83     1181.70     18.62 o 
   2  -2   1    32112.68    16560.17    373.12 o 
   3  -2   1      236.44      243.81      5.10 o 
   4  -2   1     2338.92     2452.85     38.26 o 
   5  -2   1      171.58      167.39      3.60 o 
   6  -2   1       13.12       22.02      1.91 o 
   7  -2   1      340.79      324.70      9.48 o 
   8  -2   1      323.77      304.68      9.46 o 
   9  -2   1      109.56      113.80      5.35 o 
  10  -2   1       65.08       65.33      4.31 o 
 -10  -1   1      163.87      148.76      6.69 o 
  -9  -1   1      141.20      151.77      6.49 o 
  -8  -1   1       26.96       20.59      2.27 o 
  -7  -1   1      213.18      223.60      7.37 o 
  -6  -1   1      544.10      535.26     13.80 o 
  -5  -1   1        1.66        1.91      0.76 o 
  -4  -1   1      396.17      492.80     12.08 o 
  -3  -1   1      575.43      610.98     14.16 o 
  -2  -1   1     4848.02     4993.84    106.32 o 
  -1  -1   1     1286.80     1244.98     19.59 o 
   0  -1   1     2862.38     2913.91     64.82 o 
   1  -1   1      817.84      768.81     17.51 o 
   2  -1   1     7180.93     7378.29    113.05 o 
   3  -1   1       28.53       31.38      1.66 o 
   4  -1   1     2742.75     2668.40     41.48 o 
   5  -1   1      327.21      322.83     11.36 o 
   6  -1   1      117.87      114.69      2.79 o 
   7  -1   1      722.50      704.64     17.74 o 
   8  -1   1      319.69      294.58      9.18 o 
   9  -1   1       34.94       36.34      2.98 o 
  10  -1   1       24.97       27.28      3.01 o 
  11  -1   1        0.51        0.38      1.51 o 
 -10   0   1        4.51        2.65      1.59 o 
  -9   0   1       20.17       17.91      2.44 o 
  -8   0   1      136.29      139.21      5.75 o 
  -7   0   1       45.46       48.97      2.98 o 
  -6   0   1     1136.08     1194.64     27.78 o 
  -5   0   1     1427.10     1398.14     31.56 o 
  -4   0   1       37.35       46.86      1.23 o 
  -3   0   1     1236.77     1304.60     20.51 o 
  -2   0   1    25457.08    12079.60    726.99 o 
  -1   0   1      667.32      674.29     15.57 o 
   0   0   1     1252.02     1074.39     24.57 o 
   1   0   1      818.40      773.07     17.64 o 
   2   0   1     2149.54     2138.18     33.10 o 
   3   0   1      304.81      321.27      5.53 o 
   4   0   1       16.88        8.78      1.04 o 
   5   0   1      642.61      636.00     10.66 o 
   6   0   1       31.51       39.81      2.42 o 
   7   0   1        5.39        5.90      1.29 o 
   8   0   1        1.78        3.40      1.41 o 
   9   0   1      143.83      142.71      6.08 o 
  10   0   1        6.62        9.46      2.17 o 
  11   0   1       43.88       53.47      4.22 o 
 -10   1   1       17.74       21.83      2.78 o 
  -9   1   1       81.32       82.69      4.61 o 
  -8   1   1       73.11       77.64      4.16 o 
  -7   1   1       56.97       59.52      3.38 o 
  -6   1   1      346.80      340.60      9.57 o 
  -5   1   1      507.07      493.92      8.53 o 
  -4   1   1       14.50       23.59      1.52 o 
  -3   1   1      334.14      357.42      6.10 o 
  -2   1   1     3537.69     3576.60     86.26 o 
  -1   1   1      627.75      615.95     14.11 o 
   0   1   1       11.73       14.89      0.61 o 
   1   1   1     1355.40     1325.72     29.83 o 
   2   1   1     2230.37     2271.66     35.17 o 
   3   1   1     4534.55     4637.52     71.33 o 
   4   1   1       11.00        7.23      0.66 o 
   5   1   1      519.31      590.52      9.91 o 
   6   1   1       82.78       93.01      3.93 o 
   7   1   1      139.02      136.75      5.27 o 
   8   1   1       20.05       21.57      2.32 o 
   9   1   1      148.66      161.46      6.61 o 
  10   1   1       98.08       89.04      5.05 o 
 -10   2   1       34.71       32.82      3.28 o 
  -9   2   1       42.96       42.69      3.40 o 
  -8   2   1        3.61        2.60      1.28 o 
  -7   2   1        0.85        1.31      1.06 o 
  -6   2   1      419.24      414.11     11.15 o 
  -5   2   1      740.74      720.78     12.96 o 
  -4   2   1      178.60      171.01      3.47 o 
  -3   2   1     2030.68     1945.01     30.33 o 
  -2   2   1     7802.84     7252.14    111.20 o 
  -1   2   1     2662.43     2249.18    177.56 o 
   0   2   1     8107.32     7252.73    160.35 o 
   2   2   1     1148.33     1267.74     19.83 o 
   3   2   1       59.30       68.27      1.56 o 
   4   2   1      623.43      645.50     10.62 o 
   5   2   1      356.75      396.82     10.45 o 
   6   2   1        5.75        8.33      1.29 o 
   7   2   1        0.88        0.48      0.88 o 
   8   2   1       98.56       91.90      4.47 o 
   9   2   1       25.53       28.19      2.87 o 
  10   2   1       26.50       24.53      2.82 o 
 -10   3   1        0.25        1.13      1.46 o 
  -9   3   1       24.14       21.27      2.58 o 
  -8   3   1       54.93       53.32      3.45 o 
  -6   3   1      271.32      284.25      5.71 o 
  -5   3   1     3318.79     3327.60     51.81 o 
  -4   3   1      158.56      146.15      3.18 o 
  -3   3   1      217.35      198.15      3.83 o 
  -2   3   1     2870.25     2807.70     43.36 o 
  -1   3   1     3679.97     3351.48     47.13 o 
   0   3   1      421.26      470.12      7.73 o 
   1   3   1     1478.20     1391.09     21.86 o 
   2   3   1     1142.00     1218.67     19.18 o 
   3   3   1      248.82      250.89      4.53 o 
   4   3   1      531.49      528.33      8.88 o 
   5   3   1      390.78      370.63      9.94 o 
   6   3   1      204.61      185.45      6.20 o 
   7   3   1       71.31       65.68      3.59 o 
   8   3   1      100.67      107.86      5.00 o 
   9   3   1       77.79       76.71      4.47 o 
  10   3   1        3.32        0.05      1.44 o 
 -10   4   1        3.35        2.40      1.81 o 
  -9   4   1       44.12       47.09      3.51 o 
  -8   4   1        0.46        0.48      1.21 o 
  -7   4   1      289.76      276.51      8.50 o 
  -6   4   1       26.21       25.98      1.40 o 
  -5   4   1      216.69      221.18      4.64 o 
  -4   4   1       50.28       42.98      1.51 o 
  -3   4   1       73.53       59.42      1.68 o 
  -2   4   1        2.38        2.62      0.53 o 
  -1   4   1      974.66      972.97     12.55 o 
   0   4   1      453.82      484.66      8.13 o 
   1   4   1      569.11      619.06     10.24 o 
   2   4   1     1518.10     1447.85     90.84 o 
   3   4   1      161.61      151.44      3.08 o 
   4   4   1     1079.14     1155.45     18.55 o 
   5   4   1      274.49      264.65      7.69 o 
   6   4   1      169.94      168.68      5.91 o 
   7   4   1      115.62      106.20      4.70 o 
   8   4   1       59.48       57.91      3.64 o 
   9   4   1       21.38       20.77      2.50 o 
  10   4   1       10.18        7.80      2.09 o 
 -10   5   1       39.91       44.63      3.66 o 
  -9   5   1       95.01       89.14      4.74 o 
  -8   5   1       25.54       25.54      2.52 o 
  -7   5   1       25.46       28.84      2.39 o 
  -6   5   1      124.71      129.98      3.42 o 
  -5   5   1       19.77       21.19      1.74 o 
  -4   5   1       10.08        8.69      0.81 o 
  -3   5   1       26.80       27.05      1.12 o 
  -2   5   1       80.56       75.14      1.89 o 
  -1   5   1     2438.49     2385.00     30.16 o 
   0   5   1     1919.46     1887.15     29.76 o 
   1   5   1      361.66      367.03      6.56 o 
   2   5   1      132.66      105.62      2.44 o 
   3   5   1      268.00      284.78      4.40 o 
   4   5   1      753.89      721.73     17.19 o 
   5   5   1     1153.67     1102.47     25.69 o 
   6   5   1      139.59      136.86      5.22 o 
   7   5   1       10.90       14.88      1.91 o 
   8   5   1      150.09      149.39      6.16 o 
   9   5   1       65.54       62.14      4.11 o 
  10   5   1       15.67       22.45      2.88 o 
  -9   6   1        0.68        2.90      1.61 o 
  -8   6   1       32.31       30.93      2.68 o 
  -7   6   1        4.50        5.86      1.03 o 
  -6   6   1      371.61      396.77      7.81 o 
  -5   6   1      382.07      372.97      7.21 o 
  -4   6   1      134.95      143.21      3.37 o 
  -3   6   1       12.75       10.98      0.83 o 
  -2   6   1     1363.43     1359.08     17.65 o 
  -1   6   1     1572.53     1586.10     25.40 o 
   0   6   1      257.96      310.67      5.85 o 
   1   6   1     1005.72     1033.90     16.97 o 
   2   6   1       67.33       59.22      1.45 o 
   3   6   1       40.54       37.82      1.21 o 
   4   6   1      689.54      710.36     12.24 o 
   5   6   1      166.47      173.34      4.22 o 
   6   6   1        1.41        2.53      1.16 o 
   7   6   1      111.18      110.92      4.92 o 
   8   6   1      219.24      211.17      7.70 o 
   9   6   1       10.93       10.93      2.14 o 
  -7   7   1      167.57      172.16      6.64 o 
  -6   7   1      713.12      715.82     18.90 o 
  -5   7   1       82.83       80.81      4.01 o 
  -4   7   1      424.89      409.21     11.61 o 
  -3   7   1        4.06       11.68      1.59 o 
  -2   7   1       82.87       81.05      2.40 o 
  -1   7   1      237.19      246.62      5.08 o 
   0   7   1        1.72        1.34      0.57 o 
   1   7   1      235.46      231.96      4.83 o 
   2   7   1      254.27      248.30      5.15 o 
   3   7   1      577.54      547.26      9.83 o 
   4   7   1      389.77      416.58     11.51 o 
   5   7   1       94.12       95.35      4.34 o 
   6   7   1      218.71      196.05      7.12 o 
   7   7   1        1.82        2.67      1.41 o 
   8   7   1       31.35       36.99      3.25 o 
   9   7   1       32.34       38.08      3.69 o 
  -7   8   1       34.00       33.41      3.01 o 
  -6   8   1      242.64      239.88      8.38 o 
  -5   8   1       49.22       47.76      3.28 o 
  -4   8   1        4.18        3.10      1.29 o 
  -3   8   1       54.84       56.24      3.28 o 
  -2   8   1      795.39      789.75     20.13 o 
  -1   8   1      146.50      132.61      6.97 o 
   0   8   1      175.40      181.71      4.24 o 
   1   8   1      487.23      492.20      9.12 o 
   2   8   1      849.04      848.61     14.64 o 
   3   8   1      156.92      165.74      5.88 o 
   4   8   1        1.42        1.41      1.06 o 
   5   8   1        3.40        5.42      1.41 o 
   6   8   1       27.37       35.66      2.95 o 
   7   8   1       20.38       20.54      2.47 o 
   8   8   1        2.61        1.36      1.52 o 
  -7   9   1        3.17        8.86      2.15 o 
  -6   9   1      555.53      522.12     15.41 o 
  -5   9   1      166.15      161.83      6.63 o 
  -4   9   1        0.60        1.21      1.36 o 
  -3   9   1      166.66      159.01      6.31 o 
  -2   9   1      593.63      591.30     16.04 o 
  -1   9   1        2.24        5.68      1.47 o 
   0   9   1       71.82       70.35      2.50 o 
   1   9   1       18.32       21.40      1.44 o 
   2   9   1      482.37      472.51      9.08 o 
   3   9   1       74.33       69.04      3.58 o 
   4   9   1       47.67       53.59      3.30 o 
   5   9   1       38.98       35.30      2.93 o 
   6   9   1        2.69        6.94      1.76 o 
   7   9   1       75.70       71.99      4.51 o 
  -6  10   1       68.21       72.77      4.77 o 
  -5  10   1       29.77       33.38      3.15 o 
  -4  10   1       35.85       36.18      3.23 o 
  -3  10   1      307.39      311.44     10.35 o 
  -2  10   1       19.54       19.10      2.34 o 
  -1  10   1       32.44       37.07      2.95 o 
   0  10   1        6.77        7.04      1.54 o 
   1  10   1      162.98      166.69      4.39 o 
   2  10   1       30.18       31.16      3.16 o 
   3  10   1        2.77        1.79      1.19 o 
   4  10   1       58.71       49.53      3.38 o 
   5  10   1      186.03      186.66      7.26 o 
   6  10   1       51.58       52.30      3.84 o 
  -4  11   1       20.58       32.83      3.35 o 
  -3  11   1        2.25        3.88      1.74 o 
  -2  11   1      149.31      143.41      6.44 o 
  -1  11   1      181.85      160.27      6.71 o 
   0  11   1       77.16       90.79      4.80 o 
   1  11   1        0.79        3.69      1.51 o 
   2  11   1       81.72       83.16      4.31 o 
   3  11   1        4.78        3.93      1.51 o 
   4  11   1       15.93       22.53      2.57 o 
   5  11   1       24.08       26.24      2.82 o 
  -2  12   1       14.42       19.73      2.90 o 
  -1  12   1       59.29       62.38      4.22 o 
   0  12   1      296.27      334.60     11.18 o 
   1  12   1      250.47      274.62      9.69 o 
  -1 -12   2        0.43       -0.33      1.36 o 
   0 -12   2        2.43        1.11      1.61 o 
   1 -12   2      115.03      123.41      6.16 o 
  -4 -11   2       10.89        3.66      1.69 o 
  -3 -11   2       17.37       17.31      2.44 o 
  -2 -11   2        5.62        5.35      1.71 o 
  -1 -11   2       26.27       26.14      2.78 o 
   0 -11   2       95.97      109.88      3.75 o 
   1 -11   2       51.38       60.43      4.08 o 
   2 -11   2        2.08        4.44      1.84 o 
   3 -11   2       46.91       54.65      3.94 o 
   4 -11   2        1.36        6.31      2.09 o 
  -5 -10   2       17.49       19.07      2.62 o 
  -4 -10   2      185.97      195.35      7.60 o 
  -3 -10   2       92.59       78.24      4.29 o 
  -2 -10   2        6.98        8.37      1.77 o 
  -1 -10   2       17.49       22.44      1.67 o 
   0 -10   2       44.58       48.02      2.32 o 
   1 -10   2       31.74       29.44      1.89 o 
   2 -10   2       55.08       57.88      3.81 o 
   3 -10   2       43.43       51.97      3.73 o 
   4 -10   2        7.83        5.27      1.82 o 
   5 -10   2       71.00       74.59      4.59 o 
   6 -10   2      166.67      149.47      6.91 o 
  -6  -9   2        1.29        3.03      1.59 o 
  -5  -9   2      151.63      140.72      6.21 o 
  -4  -9   2      512.98      493.13     14.13 o 
  -3  -9   2        4.89        8.25      1.71 o 
  -2  -9   2        0.85        0.68      1.13 o 
  -1  -9   2      324.64      320.06      6.84 o 
   0  -9   2       69.53       71.20      2.67 o 
   1  -9   2       13.71       13.18      1.31 o 
   2  -9   2       75.12       74.60      2.79 o 
   3  -9   2        3.70        3.71      1.46 o 
   4  -9   2        0.52        1.19      1.16 o 
   5  -9   2      141.05      143.02      6.25 o 
   6  -9   2      140.95      142.53      6.41 o 
   7  -9   2       32.79       38.33      3.51 o 
  -7  -8   2      104.36      102.31      5.42 o 
  -6  -8   2       22.66       19.12      2.40 o 
  -5  -8   2        3.51        4.89      1.46 o 
  -4  -8   2      831.54      811.70     20.71 o 
  -3  -8   2      139.77      129.66      5.32 o 
  -2  -8   2      862.83      829.55     14.52 o 
  -1  -8   2        6.59        6.41      1.86 o 
   0  -8   2     2075.71     2045.84     33.15 o 
   1  -8   2       86.25       88.90      2.82 o 
   2  -8   2       57.54       60.41      4.69 o 
   3  -8   2      297.76      293.09      9.24 o 
   4  -8   2       17.44       13.95      1.95 o 
   5  -8   2        2.48        2.55      1.36 o 
   6  -8   2       50.98       56.74      3.71 o 
   7  -8   2       69.81       77.06      4.46 o 
   8  -8   2        5.36        7.77      2.05 o 
  -8  -7   2       29.69       37.55      3.50 o 
  -7  -7   2      102.58      105.11      5.30 o 
  -6  -7   2       14.69       18.55      2.32 o 
  -5  -7   2       36.59       35.93      2.88 o 
  -4  -7   2      864.08      874.74     21.83 o 
  -3  -7   2       15.07       12.14      1.61 o 
  -2  -7   2       37.12       36.74      2.44 o 
  -1  -7   2      295.47      273.09      5.63 o 
   0  -7   2      936.32      879.60     15.04 o 
   1  -7   2      563.48      559.72     10.18 o 
   2  -7   2       16.43       16.60      1.23 o 
   3  -7   2        6.64        7.19      1.42 o 
   4  -7   2      428.62      421.75     12.01 o 
   5  -7   2       73.31       71.50      3.81 o 
   6  -7   2        1.18        0.94      1.14 o 
   7  -7   2      117.33      115.11      5.28 o 
   8  -7   2      130.84      123.23      5.70 o 
  -8  -6   2       18.57       19.35      2.65 o 
  -7  -6   2       24.32       26.31      2.77 o 
  -6  -6   2       40.81       37.06      2.90 o 
  -5  -6   2      130.38      128.70      5.30 o 
  -4  -6   2      346.76      375.65     10.72 o 
  -3  -6   2      150.66      143.60      5.25 o 
  -2  -6   2      103.59       96.43      2.58 o 
  -1  -6   2      615.15      604.84     10.58 o 
   0  -6   2      706.19      754.04     12.87 o 
   1  -6   2      152.54      133.47      3.27 o 
   2  -6   2      427.64      429.27      8.00 o 
   3  -6   2      359.85      363.57     10.20 o 
   4  -6   2      477.65      453.89     12.41 o 
   5  -6   2       33.91       34.99      2.53 o 
   6  -6   2        2.92        1.84      1.24 o 
   7  -6   2       64.44       65.35      3.69 o 
  -9  -5   2        2.86        3.07      1.20 o 
  -8  -5   2       19.76       22.61      1.83 o 
  -7  -5   2      125.18      126.83      3.83 o 
  -6  -5   2       12.04       12.34      1.55 o 
  -5  -5   2      303.01      284.25      7.00 o 
  -4  -5   2      711.37      713.85     12.24 o 
  -3  -5   2      741.54      710.51      9.70 o 
  -2  -5   2       58.61       57.50      1.33 o 
  -1  -5   2       59.45       59.72     11.72 o 
   0  -5   2      437.17      415.54      9.54 o 
   1  -5   2      857.34      863.34     14.41 o 
   2  -5   2      799.42      810.18     13.67 o 
   3  -5   2     1258.05     1273.96     20.38 o 
   4  -5   2       12.92       24.56      1.19 o 
   5  -5   2      101.44      109.24      2.89 o 
   6  -5   2      677.01      663.55     43.74 o 
   7  -5   2        0.60        0.99      0.73 o 
   8  -5   2        3.20        3.64      1.51 o 
   9  -5   2        7.89        8.43      1.89 o 
  10  -5   2       29.11       30.41      3.03 o 
  -9  -4   2       49.13       57.32      2.86 o 
  -8  -4   2       21.78       21.56      1.75 o 
  -7  -4   2       29.12       29.70      1.79 o 
  -6  -4   2       51.04       51.98      3.38 o 
  -5  -4   2      346.49      363.93      7.11 o 
  -4  -4   2      131.81      124.74      3.11 o 
  -3  -4   2      511.59      467.94      6.56 o 
  -2  -4   2      560.36      537.04      7.34 o 
  -1  -4   2      706.33      679.30     51.38 o 
   0  -4   2     3053.70     3008.34     46.87 o 
   1  -4   2     1873.34     1865.77     29.50 o 
   2  -4   2      825.28      890.64     11.72 o 
   3  -4   2       61.21       58.17      1.61 o 
   4  -4   2     3293.08     3365.01     52.29 o 
   5  -4   2        7.58        8.55      0.86 o 
   6  -4   2      210.97      206.13      4.58 o 
   7  -4   2       65.59       61.04      2.23 o 
   9  -4   2       23.69       26.59      2.62 o 
  10  -4   2       44.27       50.33      3.76 o 
 -10  -3   2        6.56        7.17      1.47 o 
  -9  -3   2       42.67       39.08      3.31 o 
  -8  -3   2       30.40       33.00      2.83 o 
  -7  -3   2      209.35      197.16      6.89 o 
  -6  -3   2      109.94      109.76      4.44 o 
  -5  -3   2      486.53      503.85     12.76 o 
  -4  -3   2      493.79      504.18      8.90 o 
  -3  -3   2     2240.66     2286.24     29.01 o 
  -2  -3   2     3985.08     4159.46     52.04 o 
  -1  -3   2      494.93      485.23     11.55 o 
   0  -3   2      105.20      104.27      2.29 o 
   1  -3   2      141.44      155.11      3.14 o 
   2  -3   2      585.41      676.46     10.97 o 
   3  -3   2      748.92      812.04     13.21 o 
   4  -3   2     2227.22     2612.42     40.81 o 
   5  -3   2      171.54      168.01      3.72 o 
   6  -3   2      438.09      469.48      8.59 o 
   7  -3   2      222.86      228.95      5.03 o 
   8  -3   2       31.20       33.71      2.68 o 
   9  -3   2        1.16        0.88      1.21 o 
  10  -3   2        9.97       10.92      2.19 o 
 -10  -2   2        0.45        0.05      1.62 o 
  -9  -2   2       31.14       29.98      2.85 o 
  -8  -2   2      705.93      662.61     17.63 o 
  -7  -2   2       29.18       26.67      2.39 o 
  -6  -2   2       69.68       75.89      3.53 o 
  -5  -2   2      544.82      527.26     13.25 o 
  -4  -2   2      864.25      850.76     19.66 o 
  -3  -2   2       94.67       55.11      2.20 o 
  -2  -2   2     1764.89     1938.13     24.52 o 
  -1  -2   2     2013.81     2011.75     25.38 o 
   0  -2   2     1300.29     1318.33     20.74 o 
   1  -2   2      422.35      407.21      6.91 o 
   2  -2   2      483.62      597.31      9.72 o 
   3  -2   2      855.42      908.54     14.65 o 
   4  -2   2      347.25      402.68      7.14 o 
   5  -2   2     1544.84     1500.23     24.05 o 
   6  -2   2     1672.35     1695.20     27.20 o 
   7  -2   2        5.64        6.21      1.34 o 
   8  -2   2      190.64      170.64      6.29 o 
   9  -2   2       94.41       92.67      4.70 o 
  10  -2   2       49.52       46.73      3.68 o 
  11  -2   2        0.30        2.32      1.82 o 
 -10  -1   2        4.36        4.12      1.94 o 
  -9  -1   2      375.51      378.62     11.84 o 
  -8  -1   2      357.63      343.58     10.62 o 
  -7  -1   2        3.95        6.23      1.41 o 
  -6  -1   2       40.64       49.80      2.87 o 
  -5  -1   2       71.97       59.40      2.82 o 
  -4  -1   2      876.63      910.06     20.94 o 
  -3  -1   2       47.72       65.43      2.45 o 
  -2  -1   2     1329.01     1444.15     18.41 o 
  -1  -1   2     3942.83     3751.33     46.92 o 
   0  -1   2     2053.66     1979.00     31.58 o 
   1  -1   2     1882.25     1859.00     41.63 o 
   3  -1   2     1193.67     1197.73     19.00 o 
   4  -1   2      157.61      180.45      3.64 o 
   5  -1   2      483.71      465.61     11.08 o 
   6  -1   2      761.97      772.05     13.10 o 
   7  -1   2      356.47      368.03     10.42 o 
   8  -1   2       18.23       16.50      2.05 o 
   9  -1   2       12.72        9.19      1.86 o 
  10  -1   2      118.17      119.35      5.78 o 
  11  -1   2        5.04        4.26      1.87 o 
 -10   0   2        3.00        5.14      2.02 o 
  -9   0   2       52.47       63.16      4.11 o 
  -8   0   2      712.10      711.92     18.57 o 
  -7   0   2        2.53        3.06      1.28 o 
  -6   0   2        9.29       12.49      1.56 o 
  -5   0   2      215.94      218.18      6.56 o 
  -4   0   2     1713.77     1842.35     28.88 o 
  -3   0   2      109.14      112.27      2.22 o 
  -2   0   2     1798.83     1848.28     28.71 o 
  -1   0   2       30.26       22.73      0.94 o 
   0   0   2     4053.97     3955.15     88.21 o 
   1   0   2     1660.37     1644.12     36.82 o 
   2   0   2     3034.46     3295.30     50.75 o 
   3   0   2       20.70       17.11      0.77 o 
   4   0   2      835.56      835.96     13.65 o 
   5   0   2     1436.69     1443.64     23.07 o 
   6   0   2       33.85       34.70      2.27 o 
   7   0   2       75.38       76.15      3.76 o 
   8   0   2      340.67      325.81      9.96 o 
   9   0   2      164.71      168.90      6.76 o 
  10   0   2       20.44       19.93      2.65 o 
  11   0   2       18.11       16.50      2.75 o 
 -10   1   2       36.79       42.32      3.73 o 
  -9   1   2       90.79       96.71      5.10 o 
  -8   1   2       38.87       38.35      2.95 o 
  -7   1   2      103.10      115.74      4.87 o 
  -6   1   2       15.86        9.21      1.46 o 
  -5   1   2      833.88      835.97     13.78 o 
  -4   1   2     2862.22     3052.50     47.32 o 
  -3   1   2     2557.74     2736.70     42.37 o 
  -2   1   2      111.12       84.42      1.79 o 
  -1   1   2      935.49      957.30     15.03 o 
   0   1   2      765.12      830.27     18.83 o 
   1   1   2      299.77      261.96      6.31 o 
   2   1   2     7358.56     7027.46    107.76 o 
   3   1   2      778.71      758.96     12.27 o 
   4   1   2      481.23      488.38      8.31 o 
   5   1   2     1963.59     1972.43     31.09 o 
   6   1   2      123.78      134.86      4.95 o 
   7   1   2       87.87      100.88      4.36 o 
   8   1   2       22.71       27.02      2.53 o 
   9   1   2      277.92      260.39      8.96 o 
  10   1   2       19.43       18.09      2.62 o 
  11   1   2        1.61        2.15      1.77 o 
 -10   2   2       11.60        9.43      2.27 o 
  -9   2   2        7.23        9.61      2.10 o 
  -8   2   2      131.90      132.07      5.63 o 
  -7   2   2       94.08       90.94      4.21 o 
  -6   2   2      474.52      505.50     13.20 o 
  -5   2   2      425.95      426.15      7.64 o 
  -4   2   2     1557.45     1602.84     25.37 o 
  -3   2   2      126.97      151.51      3.07 o 
  -2   2   2     3226.07     3136.29     48.33 o 
  -1   2   2     2903.40     2789.51     43.00 o 
   0   2   2      132.56      143.11      6.85 o 
   1   2   2      121.17      126.84      3.53 o 
   2   2   2     4016.36     3932.73     60.41 o 
   3   2   2     2819.72     2963.30     45.83 o 
   4   2   2        5.46        3.84      0.81 o 
   5   2   2      213.94      210.25      7.21 o 
   6   2   2       17.61       19.63      1.84 o 
   7   2   2       45.77       50.19      2.98 o 
   8   2   2        6.25        6.58      1.57 o 
   9   2   2       29.12       35.55      2.98 o 
  10   2   2       45.24       41.23      3.56 o 
 -10   3   2       18.02       15.92      2.58 o 
  -9   3   2       27.10       23.95      2.75 o 
  -8   3   2       31.37       32.93      2.80 o 
  -7   3   2       21.03       16.52      1.99 o 
  -6   3   2        5.91        5.65      1.28 o 
  -5   3   2      649.80      653.76     11.24 o 
  -4   3   2      246.45      248.18      4.82 o 
  -3   3   2     3342.58     3272.36     50.65 o 
  -2   3   2     2395.10     2410.70     37.40 o 
  -1   3   2      495.80      458.57      8.20 o 
   0   3   2     3590.30     3519.83     78.11 o 
   1   3   2       71.61       73.83      2.42 o 
   2   3   2     1100.52     1176.10     25.91 o 
   3   3   2       40.58       36.11      1.49 o 
   4   3   2      385.67      364.14      7.02 o 
   5   3   2      215.19      257.41      7.47 o 
   6   3   2      152.21      179.19      6.10 o 
   7   3   2        1.41        1.56      1.13 o 
   8   3   2       16.53       15.24      2.04 o 
   9   3   2      243.90      243.82      8.68 o 
  10   3   2       29.30       30.23      3.18 o 
 -10   4   2       18.40       16.43      2.62 o 
  -9   4   2       18.11       17.68      2.45 o 
  -8   4   2       14.62       13.85      1.95 o 
  -7   4   2      190.25      197.29      6.79 o 
  -6   4   2      242.51      245.55      5.21 o 
  -5   4   2      951.36      963.25     16.07 o 
  -4   4   2      173.38      180.94     14.48 o 
  -3   4   2      389.87      370.37      6.64 o 
  -2   4   2     8001.92     7750.70    118.62 o 
  -1   4   2     1287.41     1250.87     19.82 o 
   0   4   2      937.60     1060.62     16.91 o 
   1   4   2     1754.44     1983.78     31.07 o 
   2   4   2     3078.65     3318.56     71.21 o 
   3   4   2       11.77       19.89      2.36 o 
   4   4   2        1.65        6.73      1.04 o 
   5   4   2      214.04      203.47      6.36 o 
   6   4   2      379.34      375.90     10.55 o 
   7   4   2      194.80      204.73      7.09 o 
   8   4   2      229.26      229.96      8.03 o 
   9   4   2       60.39       57.32      3.86 o 
  10   4   2        1.77       -1.42      1.42 o 
  -9   5   2       44.69       50.62      3.74 o 
  -8   5   2      216.18      218.48      7.70 o 
  -7   5   2       78.43       85.48      4.12 o 
  -6   5   2       96.46      109.31      3.10 o 
  -5   5   2       28.89       35.97      4.80 o 
  -4   5   2        1.18        1.16      0.52 o 
  -3   5   2      376.29      367.77      6.70 o 
  -2   5   2     1498.51     1090.66     24.12 o 
  -1   5   2     1071.76     1114.42     14.46 o 
   0   5   2      795.48      783.64     12.85 o 
   1   5   2       79.48      105.88      2.45 o 
   2   5   2     1324.93     1343.63     17.44 o 
   3   5   2     1963.86     2062.41     32.42 o 
   4   5   2       71.04       53.23      1.69 o 
   5   5   2       12.31       13.38      1.51 o 
   6   5   2       72.31       66.49      3.43 o 
   7   5   2       26.29       26.80      2.47 o 
   8   5   2       18.24       23.89      2.52 o 
   9   5   2       44.31       40.87      3.28 o 
  10   5   2        0.70       -1.29      1.29 o 
  -9   6   2        6.88       11.36      2.17 o 
  -8   6   2       95.26      112.44      5.17 o 
  -7   6   2      240.10      249.52      8.08 o 
  -6   6   2       11.89       15.68      1.32 o 
  -5   6   2       94.76       93.45      2.76 o 
  -4   6   2       71.69       68.54      2.14 o 
  -3   6   2     1090.67     1017.31     57.37 o 
  -2   6   2      105.71      112.11      3.90 o 
  -1   6   2      243.38      245.89      4.81 o 
   0   6   2      505.98      484.84      8.50 o 
   1   6   2      515.55      529.54      9.22 o 
   2   6   2      721.72      743.50     10.13 o 
   3   6   2      431.75      453.57      6.64 o 
   4   6   2      106.01      126.00      4.52 o 
   5   6   2        1.11        1.34      0.91 o 
   6   6   2      184.21      195.04      6.68 o 
   7   6   2       58.36       57.61      3.51 o 
   8   6   2      102.28       92.40      4.77 o 
   9   6   2        3.44        3.08      1.61 o 
  -7   7   2       80.41       79.20      4.22 o 
  -6   7   2       64.60       64.43      2.46 o 
  -5   7   2       35.53       36.42      5.38 o 
  -4   7   2        5.75        7.11      0.87 o 
  -3   7   2      167.91      166.31      4.06 o 
  -2   7   2      188.61      194.86      6.46 o 
  -1   7   2      553.73      591.71     10.38 o 
   0   7   2        2.02        1.85      0.54 o 
   1   7   2      694.39      669.34     11.58 o 
   2   7   2     1093.48     1125.86     15.02 o 
   3   7   2      259.39      259.97      5.29 o 
   4   7   2     1354.60     1317.61     21.52 o 
   5   7   2       83.99       83.13      2.71 o 
   6   7   2       51.17       50.98      2.28 o 
   7   7   2       36.43       46.96      2.34 o 
   8   7   2      142.41      154.82      4.72 o 
   9   7   2        3.13        2.95      1.22 o 
  -7   8   2      107.26      103.70      5.14 o 
  -6   8   2        1.88        1.31      1.37 o 
  -5   8   2        7.69       13.43      1.94 o 
  -4   8   2      646.18      670.51     17.91 o 
  -3   8   2      232.97      245.68      8.12 o 
  -2   8   2        7.79       16.98      1.97 o 
  -1   8   2        1.21        0.88      0.88 o 
   0   8   2      277.86      278.88      5.74 o 
   1   8   2      802.61      798.26     13.80 o 
   2   8   2      368.72      377.28      7.36 o 
   3   8   2       35.35       35.82      4.31 o 
   4   8   2      383.08      371.72     10.60 o 
   5   8   2      192.93      181.39      6.61 o 
   6   8   2       11.88        8.81      1.74 o 
   7   8   2       14.35       13.72      2.20 o 
   8   8   2        7.01        6.81      1.99 o 
  -7   9   2       28.96       25.34      2.88 o 
  -6   9   2       35.22       26.87      2.93 o 
  -5   9   2        7.08        7.80      1.89 o 
  -4   9   2        1.01        1.89      1.39 o 
  -3   9   2       26.14       24.04      2.48 o 
  -2   9   2      190.72      174.30      6.54 o 
  -1   9   2      206.34      183.29      6.61 o 
   0   9   2       97.26       90.51      4.24 o 
   1   9   2       30.18       32.56      1.70 o 
   2   9   2      184.41      179.56      4.38 o 
   3   9   2      535.95      529.04     14.08 o 
   4   9   2       11.33        7.62      1.56 o 
   5   9   2       21.01       18.35      2.19 o 
   6   9   2       43.32       40.05      3.15 o 
   7   9   2       65.95       63.08      4.16 o 
  -6  10   2       11.59       14.36      2.48 o 
  -5  10   2       48.19       49.71      3.78 o 
  -4  10   2       93.57       93.15      4.95 o 
  -3  10   2      129.08      127.29      5.83 o 
  -2  10   2      361.96      352.72     11.10 o 
  -1  10   2        5.90        7.32      1.71 o 
   0  10   2       43.59       46.42      3.23 o 
   1  10   2      366.89      369.67     11.08 o 
   2  10   2        0.72        0.07      0.74 o 
   3  10   2        0.78        2.37      1.18 o 
   4  10   2       77.48       77.04      4.09 o 
   5  10   2       27.25       29.92      2.80 o 
   6  10   2       72.44       72.08      4.41 o 
  -4  11   2       30.03       34.44      3.28 o 
  -3  11   2        3.90        4.90      1.89 o 
  -2  11   2      128.80      131.91      6.10 o 
  -1  11   2      143.35      151.75      6.58 o 
   0  11   2        1.73        0.53      1.34 o 
   1  11   2        7.90       10.29      1.97 o 
   2  11   2       11.63       12.14      2.02 o 
   3  11   2       16.32       19.36      2.29 o 
   4  11   2       30.61       28.86      2.72 o 
   5  11   2       32.77       34.03      3.10 o 
  -2  12   2      121.09      139.20      6.63 o 
  -1  12   2       52.57       62.22      4.32 o 
   0  12   2        3.00        5.62      1.94 o 
   1  12   2       30.18       35.75      3.25 o 
   0 -12   3      111.06      115.25      4.11 o 
  -3 -11   3        4.82        5.12      1.81 o 
  -2 -11   3       12.74       11.10      2.14 o 
  -1 -11   3      144.47      134.68      6.11 o 
   0 -11   3        8.76       11.08      1.47 o 
   1 -11   3        0.44        0.50      1.02 o 
   2 -11   3        9.40        7.80      1.94 o 
   3 -11   3       34.38       34.01      3.40 o 
  -5 -10   3        0.30        0.80      1.31 o 
  -4 -10   3        3.98        4.19      1.72 o 
  -3 -10   3       63.73       60.25      3.96 o 
  -2 -10   3      107.17      104.82      5.15 o 
  -1 -10   3       19.46       18.84      1.61 o 
   0 -10   3      204.20      214.06      5.45 o 
   1 -10   3      226.86      234.70      6.79 o 
   2 -10   3        5.02        5.21      1.16 o 
   3 -10   3      248.55      245.84      8.86 o 
   4 -10   3      187.00      185.30      7.52 o 
   5 -10   3        3.48        3.33      1.69 o 
  -6  -9   3      139.90      129.85      6.25 o 
  -5  -9   3        0.53        1.18      1.42 o 
  -4  -9   3        6.39        7.72      1.87 o 
  -3  -9   3       97.99       95.25      4.77 o 
  -2  -9   3      133.37      125.95      5.38 o 
  -1  -9   3      263.72      265.01      6.04 o 
   0  -9   3      267.06      270.42      6.14 o 
   1  -9   3       40.84       42.84      2.14 o 
   2  -9   3       21.46       22.43      1.66 o 
   3  -9   3       11.71       11.38      1.94 o 
   4  -9   3       98.12       97.55      4.85 o 
   5  -9   3       20.11       21.70      2.55 o 
   6  -9   3        2.83        4.69      1.82 o 
   7  -9   3       37.05       37.11      3.45 o 
  -7  -8   3       37.16       41.15      3.54 o 
  -6  -8   3      231.73      227.67      8.51 o 
  -5  -8   3       59.74       55.41      3.66 o 
  -4  -8   3      129.58      116.47      5.18 o 
  -3  -8   3       85.00       84.05      4.29 o 
  -2  -8   3      915.22      831.53     20.77 o 
  -1  -8   3        0.76        0.53      0.66 o 
   0  -8   3       53.20       50.39      2.15 o 
   1  -8   3        3.46        2.34      0.83 o 
   2  -8   3      124.09      115.73      3.44 o 
   3  -8   3      157.21      158.50      6.08 o 
   4  -8   3        7.11        5.12      1.49 o 
   5  -8   3       69.65       64.79      3.84 o 
   6  -8   3      166.20      169.23      6.86 o 
   7  -8   3       56.38       63.21      3.98 o 
   8  -8   3       60.10       64.16      4.29 o 
  -8  -7   3       11.43       12.71      2.45 o 
  -7  -7   3       98.27       97.72      5.28 o 
  -6  -7   3      340.54      327.99     10.63 o 
  -5  -7   3       14.76       11.81      1.89 o 
  -4  -7   3        2.62        3.15      1.31 o 
  -3  -7   3        0.75        0.81      0.96 o 
  -2  -7   3       36.47       26.31      1.82 o 
  -1  -7   3       12.22       11.55      1.03 o 
   0  -7   3       73.29       68.93      2.34 o 
   1  -7   3       44.08       47.36      1.92 o 
   2  -7   3      802.21      812.96     14.25 o 
   3  -7   3      588.83      566.30     15.12 o 
   4  -7   3       16.31       18.29      1.97 o 
   5  -7   3       21.37       20.66      2.12 o 
   6  -7   3      512.22      487.40     13.93 o 
   7  -7   3      226.48      225.93      8.12 o 
   8  -7   3       28.26       28.62      2.83 o 
  -8  -6   3       56.69       62.90      4.27 o 
  -7  -6   3       22.07       18.82      2.35 o 
  -6  -6   3      146.45      156.34      6.34 o 
  -5  -6   3        1.46        1.52      1.16 o 
  -4  -6   3      109.15      113.07      4.82 o 
  -3  -6   3      162.55      148.08      5.42 o 
  -2  -6   3       13.80       12.40      1.27 o 
  -1  -6   3        9.80       10.76      0.90 o 
   0  -6   3     1036.35     1063.73     17.74 o 
   1  -6   3      254.48      244.41      5.15 o 
   2  -6   3        9.08        7.93      2.63 o 
   3  -6   3      122.74      119.04      4.64 o 
   4  -6   3      136.81      142.76      5.38 o 
   5  -6   3      310.61      301.69      9.26 o 
   6  -6   3      128.50      121.97      5.09 o 
   7  -6   3       22.39       23.27      2.32 o 
   8  -6   3       33.74       36.06      2.97 o 
  -9  -5   3       30.12       30.99      3.30 o 
  -8  -5   3        1.26        1.62      1.00 o 
  -7  -5   3       17.62       22.64      1.69 o 
  -6  -5   3       95.19       93.00      3.03 o 
  -5  -5   3      821.83      780.75     13.59 o 
  -4  -5   3       29.39       29.07      1.45 o 
  -3  -5   3      114.39      113.17      2.80 o 
  -2  -5   3      507.25      487.51      8.62 o 
  -1  -5   3       55.07       48.67      1.66 o 
   0  -5   3      397.82      434.43      7.87 o 
   1  -5   3      603.32      598.15     10.44 o 
   2  -5   3      962.37      923.03     15.51 o 
   3  -5   3       94.73      104.28      4.08 o 
   4  -5   3      169.10      186.92      6.20 o 
   5  -5   3      296.23      276.92      8.40 o 
   6  -5   3     1085.85     1100.61     26.94 o 
   7  -5   3       65.08       68.05      3.63 o 
  -9  -4   3       68.70       78.27      5.81 o 
  -8  -4   3        0.49        0.73      1.49 o 
  -7  -4   3       79.85       78.56      3.30 o 
  -6  -4   3        0.66       14.69      1.76 o 
  -5  -4   3      348.19      348.44      6.92 o 
  -4  -4   3     1268.13     1294.83     20.93 o 
  -3  -4   3      110.22      112.70      2.10 o 
  -2  -4   3      254.57      233.10      3.58 o 
  -1  -4   3     1088.76     1076.43     16.91 o 
   0  -4   3     2888.25     2984.13     46.61 o 
   1  -4   3       69.03       70.30      3.16 o 
   2  -4   3      565.42      490.63      8.71 o 
   3  -4   3       24.79       36.71      2.92 o 
   4  -4   3     3579.45     3737.56     57.98 o 
   5  -4   3      476.27      462.24     12.34 o 
   6  -4   3       47.58       59.62      2.12 o 
   7  -4   3        8.02        9.63      1.18 o 
   8  -4   3        2.60        0.94      1.18 o 
   9  -4   3       53.03       52.71      3.53 o 
  10  -4   3        1.86        1.69      1.56 o 
  -9  -3   3       10.59       14.17      1.64 o 
  -8  -3   3        0.55        0.17      0.89 o 
  -7  -3   3        0.62        0.90      0.82 o 
  -6  -3   3      229.65      232.73      5.29 o 
  -5  -3   3      364.73      370.20      7.18 o 
  -4  -3   3      513.55      542.05      9.52 o 
  -3  -3   3     1188.48     1191.35     15.50 o 
  -2  -3   3      647.33      623.02      8.43 o 
  -1  -3   3      598.91      579.49      9.37 o 
   0  -3   3     1979.65     1904.95     29.98 o 
   1  -3   3     2428.72     2422.17     37.93 o 
   2  -3   3       61.40       80.63      2.31 o 
   3  -3   3      235.80      258.55      4.81 o 
   4  -3   3     1152.40     1192.66     28.03 o 
   5  -3   3       62.07       70.40      2.12 o 
   6  -3   3      377.34      373.51     13.92 o 
   7  -3   3        4.89        4.59      0.81 o 
   8  -3   3        4.23        4.01      1.31 o 
   9  -3   3       20.78       21.53      2.45 o 
  10  -3   3       88.46       86.88      4.84 o 
 -10  -2   3      141.44      138.03      4.67 o 
  -9  -2   3       28.99       29.09      3.03 o 
  -8  -2   3        0.53       -0.53      1.23 o 
  -7  -2   3       15.84       15.01      1.92 o 
  -6  -2   3       18.03       22.18      2.05 o 
  -5  -2   3     1282.20     1304.86     29.83 o 
  -4  -2   3        2.33        9.78      0.82 o 
  -3  -2   3      220.57      185.01      2.88 o 
  -2  -2   3     3136.88     3246.28     40.76 o 
  -1  -2   3     3393.82     3334.16     41.74 o 
   0  -2   3     1861.23     1724.37     27.07 o 
   1  -2   3     6613.57     6428.98    146.49 o 
   2  -2   3     1079.11     1138.20     18.02 o 
   3  -2   3      673.69      724.80     17.39 o 
   4  -2   3     3295.13     3660.50     56.73 o 
   5  -2   3      296.03      295.52      8.19 o 
   6  -2   3      102.23      105.30     18.76 o 
   7  -2   3        1.05        0.23      0.81 o 
   8  -2   3      380.02      366.90     10.73 o 
   9  -2   3      231.12      224.94      7.92 o 
  10  -2   3        9.08       10.67      2.05 o 
  11  -2   3        1.72        2.58      1.74 o 
 -10  -1   3      193.97      176.78      7.67 o 
  -9  -1   3       52.75       53.70      3.91 o 
  -8  -1   3      124.04      115.72      5.28 o 
  -7  -1   3        3.42        3.84      1.31 o 
  -6  -1   3     1594.45     1619.91     36.92 o 
  -5  -1   3      684.16      652.99     16.00 o 
  -4  -1   3        2.12        1.26      0.63 o 
  -3  -1   3      546.73      550.41      7.44 o 
  -2  -1   3        4.09        2.71      0.27 o 
  -1  -1   3     3412.20     3441.37     70.60 o 
   0  -1   3     2216.31     2230.44     49.88 o 
   1  -1   3      734.68      707.00     16.55 o 
   2  -1   3       34.11       53.46      2.10 o 
   3  -1   3      721.41      708.20     15.43 o 
   4  -1   3        2.13        1.85      0.43 o 
   5  -1   3      515.80      517.47      9.08 o 
   6  -1   3      343.38      319.79      6.21 o 
   7  -1   3        1.58        2.12      1.03 o 
   8  -1   3       93.55       95.85      4.49 o 
   9  -1   3       60.13       52.08      3.54 o 
  10  -1   3       16.09       18.49      2.44 o 
  11  -1   3        5.96        6.08      1.99 o 
 -10   0   3      151.91      153.10      7.01 o 
  -9   0   3        0.67        0.12      1.46 o 
  -8   0   3        0.51       -0.48      1.11 o 
  -7   0   3      196.80      205.66      7.12 o 
  -6   0   3      857.49      886.64     21.42 o 
  -5   0   3      182.65      190.38      6.01 o 
  -4   0   3      972.37     1144.33     18.27 o 
  -3   0   3       13.20        6.67      0.49 o 
  -2   0   3      229.55      199.31      3.56 o 
   0   0   3       31.49       35.95      0.74 o 
   1   0   3      290.43      272.50      6.91 o 
   2   0   3     6288.59     6007.67     92.00 o 
   3   0   3     4820.15     4808.18     73.90 o 
   5   0   3      713.71      697.13     11.78 o 
   6   0   3      735.22      751.04     13.10 o 
   7   0   3       36.42       34.82      2.48 o 
   8   0   3       88.12       96.24      4.59 o 
   9   0   3      114.66      102.17      4.95 o 
  10   0   3        7.38        6.23      1.94 o 
  11   0   3       11.73       15.06      2.58 o 
 -10   1   3       63.20       68.76      4.59 o 
  -9   1   3      169.86      170.87      7.02 o 
  -8   1   3        0.79        0.88      1.34 o 
  -7   1   3        0.91        0.23      1.01 o 
  -6   1   3      573.61      602.18     15.37 o 
  -5   1   3       22.47       24.50      1.94 o 
  -4   1   3      158.69      159.52      3.27 o 
  -3   1   3       61.95       74.10      1.76 o 
  -2   1   3       58.58       65.70      1.53 o 
  -1   1   3       10.61        6.21      0.46 o 
   0   1   3     8433.95     7237.98    479.27 o 
   1   1   3     3512.43     3516.70     77.94 o 
   2   1   3       21.28       25.54      1.23 o 
   3   1   3     4680.11     4717.71    105.79 o 
   4   1   3     3580.94     3602.55     55.76 o 
   5   1   3     1081.40     1081.61     17.63 o 
   6   1   3       13.58       11.66      1.46 o 
   7   1   3      386.88      419.83     11.70 o 
   8   1   3       80.32       68.78      3.81 o 
   9   1   3      109.52      105.57      5.17 o 
  10   1   3       30.64       32.35      3.16 o 
  11   1   3        5.53        6.10      2.07 o 
 -10   2   3      160.67      165.29      7.26 o 
  -9   2   3        9.36        6.82      1.87 o 
  -8   2   3       17.96       16.52      2.24 o 
  -7   2   3       26.46       28.76      2.42 o 
  -6   2   3      728.89      759.47     18.72 o 
  -5   2   3      145.76      149.52      4.49 o 
  -4   2   3      932.96      971.99     15.83 o 
  -3   2   3      797.23      833.34     13.56 o 
  -2   2   3      143.84      177.39      3.39 o 
  -1   2   3     1182.96     1153.18     18.17 o 
   0   2   3       38.16       38.09      1.02 o 
   1   2   3      623.80      631.40     14.71 o 
   2   2   3      478.86      460.03     10.98 o 
   3   2   3     1521.69     1585.16     24.94 o 
   4   2   3      359.07      372.59      6.64 o 
   5   2   3     2679.25     2797.20     43.72 o 
   6   2   3       18.55       17.72      1.69 o 
   7   2   3       35.40       35.13      2.63 o 
   8   2   3      209.33      203.34      7.19 o 
   9   2   3        9.46        7.90      1.84 o 
  10   2   3       13.69        9.74      2.14 o 
  11   2   3        0.24        0.51      1.72 o 
 -10   3   3        9.71       12.80      2.50 o 
  -9   3   3       37.13       41.96      3.45 o 
  -8   3   3       23.83       21.40      2.42 o 
  -7   3   3      146.78      137.62      5.47 o 
  -6   3   3       15.78       14.33      1.71 o 
  -5   3   3      265.17      277.83      5.49 o 
  -4   3   3     1082.31     1094.48     17.82 o 
  -3   3   3      504.28      506.41      8.70 o 
  -2   3   3      333.57      276.27      5.02 o 
  -1   3   3      590.90      530.08      8.79 o 
   0   3   3       22.51       20.56      1.21 o 
   1   3   3       45.82       48.16      1.89 o 
   2   3   3       14.07        9.96      0.83 o 
   3   3   3      329.55      295.62      5.37 o 
   4   3   3     1315.36     1409.96     22.51 o 
   5   3   3      128.19      134.70      3.07 o 
   6   3   3       19.17       19.86      1.89 o 
   7   3   3      136.66      141.42      5.52 o 
   8   3   3      184.23      182.09      6.84 o 
   9   3   3      144.48      141.67      6.25 o 
  10   3   3        7.16        6.25      1.97 o 
 -10   4   3       86.20       87.66      5.20 o 
  -9   4   3       48.36       50.69      3.73 o 
  -8   4   3        8.59        5.62      1.71 o 
  -7   4   3      280.00      269.35      8.55 o 
  -6   4   3      163.46      167.06      4.00 o 
  -5   4   3       11.69       13.77      1.02 o 
  -4   4   3      550.37      587.08     10.22 o 
  -3   4   3     1129.02     1094.91     17.75 o 
  -2   4   3       83.28       59.28      1.68 o 
  -1   4   3      414.37      503.10     20.62 o 
   0   4   3     9444.31     8961.34    213.60 o 
   1   4   3     1664.06     1698.93     38.58 o 
   2   4   3      363.83      454.63     11.20 o 
   3   4   3        2.09       10.99      0.73 o 
   4   4   3     1416.95     1388.48     22.26 o 
   5   4   3        5.77        6.87      1.21 o 
   6   4   3      131.16      135.75      5.12 o 
   7   4   3      722.70      701.87     18.06 o 
   8   4   3       76.60       68.91      4.01 o 
   9   4   3       84.56       87.50      4.80 o 
  10   4   3        3.95        6.76      2.02 o 
  -9   5   3       19.70       14.41      2.34 o 
  -8   5   3       29.75       27.12      2.65 o 
  -7   5   3       83.37       89.95      4.29 o 
  -6   5   3        2.28        5.51      1.09 o 
  -5   5   3       31.15       25.61      1.41 o 
  -4   5   3      912.97      942.86     15.73 o 
  -3   5   3      966.67      970.88     15.98 o 
  -2   5   3     2149.72     2214.47     34.74 o 
  -1   5   3       34.37       47.10      1.36 o 
   0   5   3     1303.56     1431.23     22.74 o 
   1   5   3      637.56      650.66     10.89 o 
   2   5   3      302.20      400.73     10.25 o 
   3   5   3      282.51      304.54      8.08 o 
   4   5   3      122.99      123.57      2.94 o 
   5   5   3       15.36       20.59      1.87 o 
   6   5   3       90.36       86.01      3.94 o 
   7   5   3      283.23      267.38      8.66 o 
   8   5   3      134.80      139.35      5.98 o 
   9   5   3      138.17      127.62      5.98 o 
  10   5   3        2.28        1.23      1.52 o 
  -9   6   3       34.99       35.18      3.20 o 
  -8   6   3        3.31        2.35      1.52 o 
  -7   6   3      110.80      116.75      5.00 o 
  -6   6   3      661.58      683.56     12.34 o 
  -5   6   3      599.63      605.23     10.90 o 
  -4   6   3       67.77       73.02      2.27 o 
  -3   6   3      168.28      191.31      4.12 o 
  -2   6   3       82.17       99.56      3.94 o 
  -1   6   3        9.97       15.40      1.22 o 
   0   6   3      127.30      136.69      5.74 o 
   1   6   3      400.75      445.88      7.92 o 
   2   6   3       18.71       25.76      1.22 o 
   3   6   3       49.64       38.60      2.09 o 
   4   6   3      227.62      237.70      4.89 o 
   5   6   3      184.12      176.98      6.03 o 
   6   6   3      174.78      171.52      6.16 o 
   7   6   3       27.31       31.56      2.67 o 
   8   6   3      270.53      262.56      9.04 o 
   9   6   3       42.20       38.20      3.40 o 
  -9   7   3       48.46       51.24      3.76 o 
  -8   7   3        8.59       10.82      2.00 o 
  -7   7   3       71.64       81.05      4.08 o 
  -6   7   3       61.44       70.71      2.60 o 
  -5   7   3      112.26      114.75      3.26 o 
  -4   7   3       44.97       37.87      1.66 o 
  -3   7   3      413.93      370.95     41.75 o 
  -2   7   3      105.42      105.83      2.71 o 
  -1   7   3       33.96       37.26      2.42 o 
   0   7   3      927.75      956.50     15.91 o 
   1   7   3      192.74      208.19      4.43 o 
   2   7   3     1019.33      997.31     16.65 o 
   3   7   3     1208.51     1171.04     15.70 o 
   4   7   3      439.75      426.94      8.08 o 
   5   7   3      159.62      137.69      5.22 o 
   6   7   3       86.90       91.62      4.24 o 
   7   7   3       21.31       23.67      2.40 o 
   8   7   3       21.71       28.69      2.85 o 
   9   7   3        2.29        2.68      1.64 o 
  -7   8   3       12.03       14.25      2.20 o 
  -6   8   3       45.71       41.93      3.21 o 
  -5   8   3       13.51       13.65      1.99 o 
  -4   8   3      263.12      260.87      8.65 o 
  -3   8   3      371.44      383.45     11.30 o 
  -2   8   3       35.47       28.59      2.29 o 
  -1   8   3       89.90       81.90      3.84 o 
   0   8   3      162.19      168.77      5.95 o 
   1   8   3      396.84      386.94      7.42 o 
   2   8   3      419.97      430.08      8.15 o 
   3   8   3        4.07        4.27      0.80 o 
   4   8   3        4.06        2.35      1.11 o 
   5   8   3      172.26      163.53      6.13 o 
   6   8   3       27.46       31.28      2.63 o 
   7   8   3        3.24        3.05      1.56 o 
   8   8   3        5.80        3.13      1.66 o 
  -7   9   3        0.66        0.93      1.44 o 
  -6   9   3        1.30        0.60      1.47 o 
  -5   9   3      176.95      169.45      6.94 o 
  -4   9   3      141.74      136.07      5.86 o 
  -3   9   3       91.60       82.43      4.29 o 
  -2   9   3       13.03       12.84      1.95 o 
  -1   9   3      489.63      509.05     14.20 o 
   0   9   3       81.15       79.31      3.89 o 
   1   9   3        0.82        1.72      1.08 o 
   2   9   3      216.16      232.61      5.24 o 
   3   9   3      295.16      295.74      6.30 o 
   4   9   3      308.94      305.02      9.28 o 
   5   9   3      179.50      175.31      6.54 o 
   6   9   3        3.58        5.27      1.64 o 
   7   9   3        5.74        6.56      1.87 o 
  -6  10   3        2.54        2.05      1.74 o 
  -5  10   3       11.03       11.84      2.27 o 
  -4  10   3      208.50      208.82      8.07 o 
  -3  10   3      127.16      130.73      5.96 o 
  -2  10   3       46.71       51.57      3.51 o 
  -1  10   3       42.93       42.22      3.16 o 
   0  10   3      100.41      100.37      4.79 o 
   1  10   3      348.66      345.57     10.60 o 
   2  10   3       97.49      106.61      4.84 o 
   3  10   3      111.52      114.22      4.82 o 
   4  10   3        9.50        8.66      1.67 o 
   5  10   3       58.15       58.39      3.69 o 
   6  10   3       38.06       38.48      3.20 o 
   7  10   3        0.32       -0.91      1.19 o 
  -4  11   3      120.49      135.67      6.51 o 
  -3  11   3       30.34       28.91      3.11 o 
  -2  11   3        1.10        2.19      1.49 o 
  -1  11   3      567.93      555.18     16.04 o 
   0  11   3       12.98       15.75      2.37 o 
   1  11   3        6.90        6.99      1.66 o 
   2  11   3       47.43       42.59      3.21 o 
   4  11   3        0.75        1.69      1.28 o 
   5  11   3        2.01        0.63      1.34 o 
  -2  12   3       15.71       11.55      2.45 o 
  -1  12   3       98.18      103.18      5.65 o 
   0  12   3      133.30      157.19      6.82 o 
   1  12   3       65.52       73.86      4.46 o 
  -2 -11   4       79.76       76.68      4.77 o 
  -1 -11   4       68.57       72.03      4.51 o 
   0 -11   4       18.90       15.88      1.69 o 
   1 -11   4        1.78        2.41      1.10 o 
   2 -11   4       50.63       52.80      2.77 o 
  -4 -10   4      103.35       96.51      5.27 o 
  -3 -10   4       62.33       58.21      3.93 o 
  -2 -10   4      156.26      148.84      6.44 o 
  -1 -10   4      131.00      133.93      6.01 o 
   0 -10   4        9.01       10.50      1.38 o 
   1 -10   4       71.01       66.26      2.86 o 
   2 -10   4      159.64      166.17      4.80 o 
   3 -10   4       23.86       29.45      2.83 o 
   4 -10   4        4.90        4.79      1.74 o 
   5 -10   4        9.75       12.09      2.34 o 
  -5  -9   4       26.39       21.09      2.73 o 
  -4  -9   4       91.35       87.20      4.75 o 
  -3  -9   4       53.90       63.69      3.88 o 
  -2  -9   4       58.45       62.68      3.84 o 
  -1  -9   4      262.41      264.08      6.09 o 
   0  -9   4        6.36        5.59      2.43 o 
   1  -9   4      146.16      147.58      4.22 o 
   2  -9   4      278.49      284.18      7.23 o 
   3  -9   4       16.88       20.92      2.42 o 
   4  -9   4       18.49       20.21      2.39 o 
   5  -9   4       16.82       15.55      2.34 o 
   6  -9   4       29.77       30.36      3.13 o 
  -6  -8   4       31.51       25.43      2.88 o 
  -5  -8   4       60.68       67.77      4.11 o 
  -4  -8   4      133.38      118.97      5.52 o 
  -3  -8   4      117.69      102.49      4.82 o 
  -2  -8   4       50.21       49.86      3.26 o 
  -1  -8   4       15.55       18.54      1.40 o 
   0  -8   4      553.59      528.15     10.07 o 
   1  -8   4      572.79      556.79     10.55 o 
   2  -8   4       39.24       40.83      2.74 o 
   3  -8   4       38.48       42.34      2.97 o 
   4  -8   4      360.21      332.45     10.40 o 
   5  -8   4        1.17        1.51      1.28 o 
   6  -8   4        0.62       -0.08      1.24 o 
   7  -8   4       18.27       24.88      2.70 o 
   8  -8   4      129.46      121.04      5.95 o 
  -7  -7   4        7.97       10.22      2.12 o 
  -6  -7   4       10.82       10.15      1.95 o 
  -5  -7   4       45.54       37.30      3.06 o 
  -4  -7   4      132.54      139.33      5.67 o 
  -3  -7   4        7.07        6.03      1.39 o 
  -2  -7   4      433.82      423.74     11.79 o 
  -1  -7   4       23.61       24.90      1.41 o 
   0  -7   4       18.27       16.26      1.23 o 
   1  -7   4      707.55      685.85     12.34 o 
   2  -7   4      432.40      451.59      8.81 o 
   3  -7   4       10.97       11.33      1.64 o 
   4  -7   4       42.91       37.01      2.72 o 
   5  -7   4      388.52      380.29     11.43 o 
   6  -7   4       55.53       45.75      3.26 o 
   7  -7   4       58.58       58.18      3.73 o 
   8  -7   4       22.11       15.21      2.32 o 
  -8  -6   4       97.30      104.73      5.63 o 
  -7  -6   4        1.70        1.67      1.51 o 
  -6  -6   4      136.18      136.48      5.90 o 
  -5  -6   4      168.07      171.19      6.58 o 
  -4  -6   4       25.60       22.58      2.24 o 
  -3  -6   4       11.50       12.13      1.59 o 
  -2  -6   4      177.60      171.81      3.94 o 
  -1  -6   4       16.47       18.13      1.27 o 
   0  -6   4      133.08      146.18      3.62 o 
   1  -6   4       15.65       10.11      0.96 o 
   2  -6   4      115.10      106.66      3.04 o 
   3  -6   4      773.64      741.38     18.82 o 
   4  -6   4      100.37      103.62      4.47 o 
   5  -6   4      614.03      602.33     16.12 o 
   6  -6   4        0.92        2.87      1.33 o 
   7  -6   4        0.49        4.24      1.51 o 
   8  -6   4      149.06      130.52      5.67 o 
  -8  -5   4       16.87       17.19      2.47 o 
  -7  -5   4       66.30       59.57      3.86 o 
  -6  -5   4      142.32      135.39      5.72 o 
  -5  -5   4       92.69       94.67      4.49 o 
  -4  -5   4      105.90       92.42      4.21 o 
  -3  -5   4      102.14       98.61      4.09 o 
  -2  -5   4       42.32       37.85      1.48 o 
  -1  -5   4      229.06      224.15      4.65 o 
   0  -5   4      376.98      355.25      6.76 o 
   1  -5   4      438.53      426.12      9.67 o 
   2  -5   4      967.86     1020.37     29.47 o 
   3  -5   4      671.62      633.77     16.20 o 
   4  -5   4      508.74      497.01     13.35 o 
   5  -5   4      265.46      270.66      8.42 o 
   6  -5   4     1495.73     1395.95     33.46 o 
   7  -5   4       85.46       84.76      4.16 o 
   8  -5   4       27.29       23.56      2.39 o 
  -9  -4   4       62.32       66.35      3.10 o 
  -8  -4   4        5.57       10.80      1.43 o 
  -7  -4   4        7.14        7.46      1.14 o 
  -6  -4   4        9.98       16.02      1.44 o 
  -5  -4   4        0.78        1.67      0.67 o 
  -4  -4   4      205.42      199.92      4.41 o 
  -3  -4   4       33.63       34.27      1.39 o 
  -2  -4   4     1726.06     1849.81     23.69 o 
  -1  -4   4      819.40      877.15     13.97 o 
   0  -4   4        3.18        2.32      0.80 o 
   1  -4   4       20.54       13.69      1.56 o 
   2  -4   4     1673.78     1787.43     28.65 o 
   3  -4   4      394.40      416.28      7.31 o 
   4  -4   4      186.35      187.53      3.98 o 
   5  -4   4     1497.59     1498.41     24.23 o 
   6  -4   4      109.63      108.34      8.34 o 
   7  -4   4       10.73        8.39      1.02 o 
   8  -4   4       99.77      101.91      4.54 o 
   9  -4   4       72.62       67.06      3.91 o 
  10  -4   4        4.96        4.80      1.79 o 
  -9  -3   4       52.79       60.39      2.92 o 
  -8  -3   4        3.85        4.00      1.10 o 
  -7  -3   4        4.47        3.86      0.99 o 
  -6  -3   4      384.41      375.28      7.58 o 
  -5  -3   4      667.07      677.13     11.91 o 
  -4  -3   4        1.75        4.87      1.13 o 
  -3  -3   4      119.40      134.68      4.57 o 
  -2  -3   4     1113.50     1118.55     14.56 o 
  -1  -3   4     1282.38     1224.55     19.15 o 
   0  -3   4      107.41       67.04      1.87 o 
   1  -3   4      584.01      694.98     11.73 o 
   2  -3   4      491.82      576.60      9.57 o 
   3  -3   4       66.08       85.70      2.12 o 
   4  -3   4       20.78       11.62      0.85 o 
   5  -3   4      408.17      403.35      7.47 o 
   6  -3   4      771.14      807.91     13.91 o 
   7  -3   4      124.82      122.37      3.92 o 
   8  -3   4      103.49      104.59      4.67 o 
   9  -3   4       22.10       23.29      2.45 o 
  10  -3   4       45.40       43.67      3.46 o 
  -9  -2   4       38.65       44.65      2.51 o 
  -8  -2   4      106.92      105.15      3.58 o 
  -7  -2   4      651.03      662.26     12.20 o 
  -6  -2   4       29.47       25.14      1.58 o 
  -5  -2   4        2.46        2.31      0.69 o 
  -4  -2   4      758.29      770.54     12.94 o 
  -3  -2   4      750.91      703.71      9.46 o 
  -2  -2   4      529.28      499.87      6.84 o 
  -1  -2   4     1118.99     1094.05     17.11 o 
   0  -2   4     2173.86     2126.53     26.90 o 
   1  -2   4     1093.90     1067.17     17.25 o 
   2  -2   4      948.78      986.53     15.78 o 
   3  -2   4      129.72      145.94      5.98 o 
   4  -2   4      222.79      218.86      4.42 o 
   5  -2   4        3.21        7.04      1.13 o 
   6  -2   4      110.16      112.56      3.00 o 
   7  -2   4       54.75       57.28      2.13 o 
   8  -2   4       11.19       11.33      1.79 o 
   9  -2   4      123.99      127.09      5.58 o 
  10  -2   4       72.88       63.16      3.96 o 
  11  -2   4       15.39       14.01      2.52 o 
  -9  -1   4       11.30       10.59      2.09 o 
  -8  -1   4      293.70      296.72      6.79 o 
  -7  -1   4       26.96       30.17      2.67 o 
  -6  -1   4       18.58       16.16      1.32 o 
  -5  -1   4      767.72      771.87     13.16 o 
  -4  -1   4      190.66      209.58      4.35 o 
  -3  -1   4      502.12      496.65      6.84 o 
  -2  -1   4      272.79      248.23      3.66 o 
  -1  -1   4     3733.87     3706.67     56.17 o 
   0  -1   4      114.40      120.04      1.95 o 
   1  -1   4     3390.86     3497.85     54.21 o 
   2  -1   4      695.93      729.02     17.39 o 
   3  -1   4      919.54     1040.04     16.76 o 
   4  -1   4      675.96      664.11     11.24 o 
   5  -1   4      131.03      136.14      3.21 o 
   6  -1   4       32.55       37.06      1.87 o 
   7  -1   4       88.85       90.08      3.99 o 
   8  -1   4      208.36      217.77      7.47 o 
   9  -1   4        7.69        7.06      1.71 o 
  10  -1   4      198.15      192.50      7.64 o 
  11  -1   4       26.06       24.47      3.05 o 
 -10   0   4        0.39       -0.02      1.66 o 
  -9   0   4        0.64        0.02      1.28 o 
  -8   0   4       14.09       10.68      1.99 o 
  -7   0   4      425.04      447.21     12.57 o 
  -6   0   4      124.24      128.12      5.04 o 
  -5   0   4      903.22      908.92     21.52 o 
  -4   0   4      253.96      244.67      3.78 o 
  -3   0   4     2441.48     2440.88     67.08 o 
  -2   0   4       91.13       95.09      2.07 o 
  -1   0   4        9.58       16.25      0.98 o 
   0   0   4     3308.38     3270.47     45.04 o 
   1   0   4      183.73      184.75      5.15 o 
   2   0   4      853.17      882.26     20.66 o 
   3   0   4      263.81      234.16      4.45 o 
   4   0   4     2656.43     2611.75     40.82 o 
   5   0   4       19.37       17.47      1.04 o 
   6   0   4      231.20      239.15      6.79 o 
   7   0   4       51.60       56.62      3.15 o 
   8   0   4      173.55      167.95      6.25 o 
   9   0   4       73.07       74.91      4.26 o 
  10   0   4       21.91       22.06      2.70 o 
  11   0   4       49.27       41.40      3.73 o 
 -10   1   4        2.45        4.62      1.95 o 
  -9   1   4       17.39       18.44      2.52 o 
  -8   1   4      139.98      145.94      6.13 o 
  -7   1   4       66.79       70.29      3.84 o 
  -6   1   4      417.99      439.46     11.96 o 
  -5   1   4      153.90      165.97      5.52 o 
  -4   1   4      606.38      621.75     16.30 o 
  -3   1   4       83.27       67.09      1.41 o 
  -2   1   4        2.24        4.37      0.33 o 
  -1   1   4       79.95       89.04      3.00 o 
   0   1   4      343.89      418.93      6.99 o 
   1   1   4     1012.23     1021.18     23.42 o 
   2   1   4       43.18       41.33      1.81 o 
   3   1   4     7157.38     7219.89    110.66 o 
   4   1   4     2409.03     2404.77     37.64 o 
   5   1   4      577.98      554.55     10.29 o 
   6   1   4       53.82       47.05      3.27 o 
   7   1   4      123.67      128.79      5.10 o 
   8   1   4        8.36       11.16      1.89 o 
   9   1   4        9.07        8.96      1.91 o 
  10   1   4       15.29       11.88      2.25 o 
  11   1   4        1.57        1.47      1.76 o 
 -10   2   4       40.64       46.45      3.94 o 
  -9   2   4        6.09        6.61      1.86 o 
  -8   2   4        0.53        1.01      1.28 o 
  -7   2   4       13.80       13.91      1.87 o 
  -6   2   4      523.04      566.88     14.66 o 
  -5   2   4       19.21       20.69      1.84 o 
  -4   2   4      659.93      801.66     14.40 o 
  -3   2   4      529.22      555.63      9.42 o 
  -2   2   4     1188.37     1282.25     20.32 o 
  -1   2   4     2288.52     2261.25     35.10 o 
   0   2   4     2314.96     2273.15     35.23 o 
   1   2   4     3985.80     3989.64     88.57 o 
   2   2   4      172.42      169.74      4.80 o 
   3   2   4     4197.02     4332.55     66.79 o 
   4   2   4      391.61      365.18      6.64 o 
   5   2   4       42.47       42.97      1.54 o 
   6   2   4       36.03       45.31      2.65 o 
   7   2   4      228.04      236.09      7.70 o 
   8   2   4        0.85        1.18      1.19 o 
   9   2   4      101.59       89.45      4.64 o 
  10   2   4       54.35       51.35      3.86 o 
  11   2   4       66.43       63.18      4.44 o 
 -10   3   4       14.71       19.45      2.87 o 
  -9   3   4       58.23       62.30      4.17 o 
  -8   3   4       13.10       16.78      2.32 o 
  -7   3   4        2.06        0.94      1.11 o 
  -6   3   4      104.19       97.50      4.27 o 
  -5   3   4       44.93       49.53      1.79 o 
  -4   3   4      241.63      245.18      4.91 o 
  -3   3   4     1700.63     1784.04     30.55 o 
  -2   3   4      927.10      996.64     16.11 o 
  -1   3   4     1517.55     1582.88     24.89 o 
   0   3   4      925.64      841.02     13.58 o 
   1   3   4     1049.44      979.73     22.68 o 
   2   3   4       54.59       67.12      2.53 o 
   3   3   4      535.05      595.67     14.33 o 
   4   3   4     1532.97     1597.62     25.45 o 
   5   3   4      615.40      590.45     10.28 o 
   6   3   4       70.45       68.18      3.38 o 
   7   3   4      390.20      366.04     10.65 o 
   8   3   4      445.60      440.44     12.77 o 
   9   3   4       10.77        9.38      1.91 o 
  10   3   4       15.58       18.82      2.57 o 
  -9   4   4        6.88        5.68      1.89 o 
  -8   4   4       20.63       23.69      2.55 o 
  -7   4   4       12.81       13.77      1.87 o 
  -6   4   4      713.20      750.04     18.65 o 
  -5   4   4       84.48       80.02      2.44 o 
  -4   4   4      127.71      161.16      3.66 o 
  -3   4   4      260.92      295.26      5.62 o 
  -2   4   4     1974.74     2057.91     32.33 o 
  -1   4   4     2833.74     2888.23     44.86 o 
   0   4   4     1312.62     1336.46     21.12 o 
   1   4   4        1.71        3.23      0.66 o 
   2   4   4     3350.31     3524.77     78.60 o 
   3   4   4      413.34      391.50     10.01 o 
   4   4   4      308.25      310.81      5.90 o 
   5   4   4      895.39      940.97     15.70 o 
   6   4   4      126.64      123.87      4.89 o 
   7   4   4      118.62      115.87      4.94 o 
   8   4   4        2.95        2.37      1.36 o 
   9   4   4        7.76        7.92      1.82 o 
  10   4   4        3.48        1.99      1.62 o 
  -9   5   4       61.27       54.25      3.84 o 
  -8   5   4       41.91       44.61      3.38 o 
  -7   5   4       44.87       48.24      3.21 o 
  -6   5   4      182.56      181.98      4.50 o 
  -5   5   4      114.00      110.90      3.09 o 
  -4   5   4       91.86       86.13      2.50 o 
  -3   5   4      372.00      414.15      7.57 o 
  -2   5   4     2046.21     2130.00     33.58 o 
  -1   5   4     1260.42     1320.83     21.16 o 
   0   5   4       30.25       52.29      1.46 o 
   1   5   4        3.83        3.30      0.71 o 
   2   5   4      672.09      690.14     16.75 o 
   3   5   4      919.04      949.47     22.43 o 
   4   5   4        4.03        3.21      0.55 o 
   5   5   4       62.65       64.79      3.21 o 
   6   5   4       61.04       65.53      3.50 o 
   7   5   4      964.62      899.61     22.36 o 
   8   5   4       68.25       59.59      3.79 o 
   9   5   4       10.80       13.62      2.19 o 
  10   5   4       56.95       55.23      4.09 o 
  -9   6   4       12.20        8.96      2.19 o 
  -8   6   4      108.97      111.87      5.23 o 
  -7   6   4      154.77      156.54      6.03 o 
  -6   6   4      183.23      181.86      4.53 o 
  -5   6   4       92.76       91.02      2.80 o 
  -4   6   4       36.91       32.57      3.61 o 
  -3   6   4      119.72      131.17      3.28 o 
  -2   6   4       56.10       59.08      1.88 o 
  -1   6   4       52.66       49.83      1.67 o 
   0   6   4      225.91      237.64      4.59 o 
   1   6   4      708.95      747.30     12.57 o 
   2   6   4      124.01      117.02      4.16 o 
   3   6   4        1.80        3.37      0.60 o 
   4   6   4      199.47      200.84      4.36 o 
   5   6   4      285.34      279.90      8.38 o 
   6   6   4      347.56      351.02     10.32 o 
   7   6   4      204.67      196.18      7.06 o 
   8   6   4       87.10       86.50      4.65 o 
   9   6   4       49.58       55.03      3.96 o 
  -8   7   4       38.09       40.98      3.21 o 
  -7   7   4       65.52       77.43      4.06 o 
  -6   7   4        2.93        3.15      0.92 o 
  -5   7   4      724.06      728.34     12.99 o 
  -4   7   4      351.27      349.41      6.96 o 
  -3   7   4      106.44      101.61      2.82 o 
  -2   7   4      513.65      548.92     14.53 o 
  -1   7   4      366.09      394.27     11.02 o 
   0   7   4      191.70      205.06      6.56 o 
   1   7   4      218.46      220.41      4.59 o 
   2   7   4      670.54      676.61     11.72 o 
   3   7   4      493.50      476.81      7.10 o 
   4   7   4      109.27       98.16      2.80 o 
   5   7   4        1.04        1.28      0.91 o 
   6   7   4      163.98      166.65      6.23 o 
   7   7   4      119.86      110.47      5.09 o 
   8   7   4       29.59       30.63      2.97 o 
   9   7   4       30.56       29.45      3.10 o 
  -6   8   4      135.87      132.19      5.83 o 
  -5   8   4      146.81      140.89      5.86 o 
  -4   8   4       20.40       25.20      2.34 o 
  -3   8   4      141.32      160.82      6.11 o 
  -2   8   4        3.01        4.84      1.29 o 
  -1   8   4        1.38        2.24      1.06 o 
   0   8   4       92.12       99.06      4.24 o 
   1   8   4       66.89       76.75      2.39 o 
   2   8   4      103.44      105.37      2.94 o 
   3   8   4      151.65      147.36      3.01 o 
   4   8   4      273.96      261.12      5.65 o 
   5   8   4        3.25        4.57      1.79 o 
   6   8   4      263.90      267.99      6.21 o 
   7   8   4       62.53       55.28      3.61 o 
  -7   9   4        4.04        7.74      2.09 o 
  -6   9   4       23.76       22.81      2.73 o 
  -5   9   4       75.69       66.18      4.12 o 
  -4   9   4        1.72        2.68      1.42 o 
  -3   9   4      196.05      194.33      7.26 o 
  -2   9   4      266.19      244.22      8.32 o 
  -1   9   4      192.67      171.12      6.48 o 
   0   9   4      529.77      575.87     15.59 o 
   1   9   4       78.92       58.26      3.35 o 
   2   9   4      322.37      320.59      6.61 o 
   3   9   4      658.41      653.75     14.78 o 
   4   9   4       15.71       12.21      1.69 o 
   5   9   4       13.38        7.95      1.67 o 
   6   9   4      267.31      275.93      9.23 o 
   7   9   4      108.42      109.84      5.48 o 
   8   9   4        0.56        2.50      1.61 o 
  -6  10   4        4.39        2.07      1.82 o 
  -5  10   4       45.38       43.78      3.54 o 
  -4  10   4       92.62       89.15      4.95 o 
  -3  10   4       47.46       49.68      3.51 o 
  -2  10   4      215.04      216.54      8.03 o 
  -1  10   4      254.40      264.45      9.09 o 
   0  10   4        0.87        1.66      1.16 o 
   1  10   4      266.85      289.64      9.38 o 
   2  10   4       30.37       31.42      2.60 o 
   3  10   4       58.00       50.89      3.23 o 
   4  10   4        5.23        4.64      1.42 o 
   5  10   4        0.76        1.94      1.24 o 
   6  10   4       67.24       62.78      3.86 o 
   7  10   4       62.72       62.65      4.21 o 
  -4  11   4        3.73        2.50      1.86 o 
  -3  11   4      241.74      232.15      8.96 o 
  -2  11   4       31.97       25.83      2.97 o 
  -1  11   4      192.77      203.92      7.93 o 
   0  11   4      329.42      315.52     10.45 o 
   1  11   4       25.48       28.46      2.77 o 
   2  11   4       21.76       20.84      2.39 o 
   5  11   4        3.37        6.21      1.72 o 
  -2  12   4      186.36      213.91      8.61 o 
  -1  12   4       33.96       45.26      3.74 o 
   0  12   4       11.07        7.84      1.97 o 
   1  12   4       44.74       44.28      3.66 o 
   2  12   4      224.30      242.98      8.85 o 
  -2 -11   5        1.89        3.99      1.77 o 
  -1 -11   5        6.02        7.34      1.97 o 
   0 -11   5       78.56       84.40      5.00 o 
   1 -11   5       10.24        5.80      1.37 o 
   2 -11   5        8.77        7.74      1.48 o 
  -4 -10   5        0.71        0.15      1.47 o 
  -3 -10   5       14.77        9.48      2.07 o 
  -2 -10   5       36.78       36.20      3.18 o 
  -1 -10   5        3.72        5.15      1.76 o 
   0 -10   5       55.37       61.12      2.73 o 
   1 -10   5      250.42      244.92      6.15 o 
   2 -10   5        7.34        7.45      1.37 o 
   3 -10   5        0.51        1.11      1.62 o 
   4 -10   5       89.80       98.36      5.38 o 
  -5  -9   5        9.66       10.73      2.25 o 
  -4  -9   5        1.37        0.12      1.16 o 
  -3  -9   5      175.03      174.56      7.11 o 
  -2  -9   5       37.65       35.66      3.06 o 
  -1  -9   5      260.02      260.02      8.96 o 
   0  -9   5       84.02       85.47      3.12 o 
   1  -9   5       38.86       42.84      2.27 o 
   2  -9   5       35.41       36.85      2.14 o 
   3  -9   5        4.41        3.50      1.46 o 
   4  -9   5        4.07        2.07      1.51 o 
   5  -9   5      124.16      116.21      5.63 o 
   6  -9   5       11.91       10.57      2.17 o 
  -6  -8   5       60.71       52.46      4.06 o 
  -5  -8   5       95.35       94.97      5.18 o 
  -4  -8   5       25.05       24.02      2.62 o 
  -3  -8   5       58.47       54.14      3.54 o 
  -2  -8   5      170.32      168.00      6.53 o 
  -1  -8   5      119.37      125.69      3.63 o 
   0  -8   5        6.33        5.44      1.02 o 
   1  -8   5       26.79       28.63      1.77 o 
   2  -8   5      622.41      611.39     11.64 o 
   3  -8   5       74.41       72.85      4.01 o 
   4  -8   5       19.13       20.08      2.30 o 
   5  -8   5       44.43       45.74      3.38 o 
   6  -8   5       25.41       22.48      2.62 o 
   7  -8   5        8.49        5.81      1.87 o 
   8  -8   5      149.42      141.45      6.59 o 
  -7  -7   5       22.20       19.00      2.73 o 
  -6  -7   5      103.58      106.80      5.45 o 
  -5  -7   5        9.61       11.74      1.94 o 
  -4  -7   5       79.33       83.89      4.49 o 
  -3  -7   5       23.67       24.50      2.39 o 
  -2  -7   5      347.08      323.14      9.79 o 
  -1  -7   5      148.47      139.27      3.70 o 
   0  -7   5       28.74       30.67      1.68 o 
   1  -7   5      589.07      601.39     11.14 o 
   2  -7   5      249.38      253.68      5.76 o 
   3  -7   5       37.36       42.77      2.85 o 
   4  -7   5        3.22        6.68      1.51 o 
   5  -7   5        6.30        5.35      1.54 o 
   6  -7   5        3.79        3.53      1.47 o 
   7  -7   5       60.42       61.01      3.93 o 
   8  -7   5       45.44       26.74      2.87 o 
  -7  -6   5       31.04       24.77      2.80 o 
  -6  -6   5        0.42        1.18      1.28 o 
  -5  -6   5       22.69       25.10      2.47 o 
  -4  -6   5      859.57      791.40     20.09 o 
  -3  -6   5      615.41      576.79     15.27 o 
  -2  -6   5       28.57       31.82      2.39 o 
  -1  -6   5      137.87      133.07      3.41 o 
   0  -6   5      123.20      122.65      3.29 o 
   1  -6   5      215.94      211.19      4.84 o 
   2  -6   5        2.33        7.74      1.39 o 
   3  -6   5       33.42       37.70      2.65 o 
   4  -6   5      159.48      149.25      5.80 o 
   5  -6   5      486.23      454.38     12.94 o 
   6  -6   5        1.30        1.11      1.13 o 
   7  -6   5        4.73        2.27      1.37 o 
   8  -6   5      590.29      532.03     15.24 o 
  -8  -5   5       21.43       20.87      2.73 o 
  -7  -5   5       20.50       18.67      2.42 o 
  -6  -5   5        0.67        0.46      1.06 o 
  -5  -5   5      189.50      172.43      6.49 o 
  -4  -5   5      238.59      251.89      8.07 o 
  -3  -5   5        1.99        2.07      0.94 o 
  -2  -5   5      453.31      427.48      9.31 o 
  -1  -5   5       44.17       42.97      2.27 o 
   0  -5   5       43.83       54.27      2.56 o 
   1  -5   5      220.78      236.16      5.08 o 
   2  -5   5      258.69      258.75      5.52 o 
   3  -5   5      571.99      589.11     15.47 o 
   4  -5   5      461.68      420.84     11.83 o 
   5  -5   5      381.21      362.35     10.62 o 
   6  -5   5      404.58      401.61     11.76 o 
   7  -5   5       39.94       41.15      2.97 o 
   8  -5   5       12.04        7.98      1.74 o 
  -8  -4   5       83.93       93.67      3.49 o 
  -7  -4   5       19.83       19.43      1.86 o 
  -6  -4   5       13.83       13.75      1.28 o 
  -5  -4   5      122.52      117.65      3.87 o 
  -4  -4   5      549.60      580.30     10.31 o 
  -3  -4   5      666.26      654.36     11.15 o 
  -2  -4   5      274.65      324.68      4.87 o 
  -1  -4   5       60.69       55.47      6.61 o 
   0  -4   5     2724.59     2871.24     45.18 o 
   1  -4   5      422.01      436.57      8.04 o 
   2  -4   5       21.71       43.48      5.92 o 
   3  -4   5     1122.91     1076.05     25.89 o 
   4  -4   5      736.06      708.53     12.03 o 
   5  -4   5       66.87       59.86      2.44 o 
   6  -4   5       11.10        9.47      4.32 o 
   7  -4   5      102.44       98.45      3.04 o 
   8  -4   5       41.88       38.53      1.96 o 
   9  -4   5       66.90       60.16      3.68 o 
  -9  -3   5       49.71       59.36      4.02 o 
  -8  -3   5       67.44       73.89      3.03 o 
  -7  -3   5       52.50       49.28      2.31 o 
  -6  -3   5       83.15       88.81      3.30 o 
  -5  -3   5        3.16        5.08      0.86 o 
  -4  -3   5      227.45      251.08      5.18 o 
  -3  -3   5      198.40      208.45      4.28 o 
  -2  -3   5       14.50        4.70      0.44 o 
  -1  -3   5        1.40        3.26      0.49 o 
   0  -3   5     7916.41     7813.79    126.81 o 
   1  -3   5      846.45      920.63     15.31 o 
   2  -3   5      178.25      140.93      2.92 o 
   3  -3   5       94.78       88.81      2.25 o 
   4  -3   5     1009.93     1055.94     17.32 o 
   5  -3   5      630.23      641.70     16.43 o 
   6  -3   5       83.36       80.42      2.49 o 
   7  -3   5       99.28       99.18      3.01 o 
   8  -3   5      186.98      176.67      6.38 o 
   9  -3   5      100.12       97.40      4.77 o 
  10  -3   5        1.34        0.71      1.42 o 
  -9  -2   5       36.58       35.30      3.16 o 
  -8  -2   5        4.61        3.76      1.08 o 
  -7  -2   5       37.04       43.18      2.15 o 
  -6  -2   5      113.12      124.47      3.53 o 
  -5  -2   5        4.55        7.78      1.66 o 
  -4  -2   5      442.80      465.12      8.38 o 
  -3  -2   5      120.73      124.48      2.28 o 
  -2  -2   5      199.87      202.01      3.21 o 
  -1  -2   5      246.73      245.26      4.46 o 
   0  -2   5     1897.38     1910.12     24.33 o 
   1  -2   5      480.51      528.23      9.17 o 
   2  -2   5       24.18       15.69      1.39 o 
   3  -2   5      332.67      337.17      6.16 o 
   4  -2   5      412.69      406.85     21.19 o 
   5  -2   5      442.99      447.61      8.21 o 
   6  -2   5        7.22        7.24      0.85 o 
   7  -2   5       60.76       65.82      2.32 o 
   8  -2   5      151.35      147.43      5.75 o 
   9  -2   5      129.83      135.97      5.76 o 
  10  -2   5        1.70        4.57      1.77 o 
  -9  -1   5       44.16       47.76      3.69 o 
  -8  -1   5        6.48        6.00      1.19 o 
  -7  -1   5       92.20       94.06      3.14 o 
  -6  -1   5      123.11      131.66      4.19 o 
  -5  -1   5      395.14      391.39      7.43 o 
  -4  -1   5      274.35      290.17      5.63 o 
  -3  -1   5      775.85      770.64     12.18 o 
  -2  -1   5     1580.47     1814.02     23.15 o 
  -1  -1   5      861.01      835.98     13.27 o 
   0  -1   5     3130.60     3277.74     41.19 o 
   1  -1   5       24.81       20.64      0.97 o 
   2  -1   5      105.70       80.47      3.13 o 
   3  -1   5      418.71      426.93      7.53 o 
   4  -1   5     2500.59     2517.82     39.51 o 
   5  -1   5        1.26        1.75      0.66 o 
   6  -1   5       23.02       21.63      1.88 o 
   7  -1   5        7.17        9.44      0.99 o 
   8  -1   5      397.39      382.94     11.03 o 
   9  -1   5       44.00       43.12      3.28 o 
  10  -1   5       52.58       47.24      3.61 o 
  11  -1   5       28.68       29.52      3.25 o 
  -9   0   5       43.29       42.77      3.53 o 
  -8   0   5        6.49        7.42      1.86 o 
  -7   0   5      559.98      589.47     10.96 o 
  -6   0   5      424.45      431.93     11.12 o 
  -5   0   5      651.93      660.97     12.32 o 
  -4   0   5       80.86       63.74      2.05 o 
  -3   0   5      238.85      224.75      4.30 o 
  -2   0   5     1445.11     1492.86     23.55 o 
  -1   0   5      244.32      207.83      4.98 o 
   0   0   5        5.52        3.81      0.62 o 
   1   0   5       57.24       63.00      2.50 o 
   2   0   5      779.90      786.60     18.78 o 
   3   0   5      106.75      128.02      2.87 o 
   4   0   5     1412.01     1400.77     22.54 o 
   5   0   5       51.15       47.17      1.72 o 
   6   0   5      106.72      109.84      2.97 o 
   7   0   5      147.77      138.02      5.28 o 
   8   0   5      227.06      225.11      7.69 o 
   9   0   5      114.67      105.12      5.07 o 
  10   0   5      135.51      136.48      6.25 o 
  11   0   5      105.79      104.79      5.72 o 
  -9   1   5       11.66       11.86      2.25 o 
  -8   1   5      171.25      166.89      6.71 o 
  -7   1   5        6.13        7.34      1.67 o 
  -6   1   5       10.34       13.48      1.77 o 
  -5   1   5      819.57      807.85     13.59 o 
  -4   1   5     1600.82     1753.88     37.00 o 
  -3   1   5       16.12       18.20      0.72 o 
  -2   1   5       73.52       44.67      1.24 o 
  -1   1   5      474.25      485.10      6.60 o 
   0   1   5      279.79      291.62      7.10 o 
   1   1   5       35.75       37.34      1.79 o 
   2   1   5      233.96      244.39      6.69 o 
   3   1   5       25.80       39.79      2.02 o 
   4   1   5     2808.45     2796.77     43.72 o 
   5   1   5      738.28      717.40     12.30 o 
   6   1   5       87.12       96.42      2.71 o 
   7   1   5      125.23      139.40      5.37 o 
   8   1   5      428.09      414.68     12.03 o 
   9   1   5       74.67       73.14      4.16 o 
  10   1   5        0.44        0.33      1.44 o 
  11   1   5        3.63        4.59      2.02 o 
  -9   2   5        7.89        5.81      1.97 o 
  -8   2   5       13.88       16.78      2.39 o 
  -7   2   5      174.84      184.60      6.76 o 
  -6   2   5      228.14      236.29      7.62 o 
  -5   2   5      499.51      509.89     13.12 o 
  -4   2   5      281.14      295.84      4.50 o 
  -3   2   5      634.51      664.31      8.93 o 
  -2   2   5      920.21      934.30     12.16 o 
  -1   2   5     2812.45     2939.10     72.45 o 
   0   2   5      111.90      108.08      2.37 o 
   1   2   5       38.89       38.10      1.79 o 
   2   2   5     1852.44     2150.38     48.50 o 
   3   2   5      832.60      764.90     18.25 o 
   4   2   5      752.28      779.76     13.08 o 
   5   2   5      905.53      944.36     15.77 o 
   6   2   5       95.21       99.05      2.78 o 
   7   2   5       28.56       28.82      2.45 o 
   8   2   5      137.57      124.92      5.40 o 
   9   2   5      174.96      166.91      6.82 o 
  10   2   5       44.67       36.34      3.35 o 
  11   2   5        5.81        3.73      1.77 o 
  -9   3   5       37.54       40.05      3.48 o 
  -8   3   5      433.24      409.28     12.29 o 
  -7   3   5       32.15       32.80      2.75 o 
  -6   3   5        3.97        3.06      1.24 o 
  -5   3   5      170.12      177.79      4.06 o 
  -4   3   5       88.48       98.25      3.55 o 
  -3   3   5       21.02       23.67      1.12 o 
  -2   3   5      465.38      431.12      7.57 o 
  -1   3   5     4656.93     4564.38     70.31 o 
   0   3   5       53.70       66.59      1.75 o 
   1   3   5      310.28      325.21      8.55 o 
   2   3   5     3586.83     3581.47     79.91 o 
   3   3   5     3504.09     3404.19     76.05 o 
   4   3   5      180.40      194.39      4.11 o 
   5   3   5        1.50        2.41      0.55 o 
   6   3   5      385.42      392.66     10.97 o 
   7   3   5       47.25       52.73      3.20 o 
   8   3   5      283.20      288.38      9.41 o 
   9   3   5       20.71       18.37      2.45 o 
  10   3   5        0.92        1.03      1.33 o 
  -9   4   5       17.78       14.89      2.52 o 
  -8   4   5      218.69      223.53      8.18 o 
  -7   4   5        8.98        9.06      1.79 o 
  -6   4   5      103.89      107.21      4.61 o 
  -5   4   5        2.58        4.20      0.77 o 
  -4   4   5       17.93       15.66      1.07 o 
  -3   4   5      303.70      309.14      5.93 o 
  -2   4   5     2284.19     2289.81     35.96 o 
  -1   4   5     1596.83     1570.40     24.94 o 
   0   4   5     5535.02     5702.29    126.48 o 
   1   4   5     1565.08     1639.40     37.52 o 
   2   4   5       43.39       34.12      1.87 o 
   3   4   5      251.82      246.21      6.92 o 
   4   4   5       28.03       25.77      1.34 o 
   5   4   5       87.99       83.81      2.44 o 
   6   4   5        1.10        0.83      0.89 o 
   7   4   5        3.01        3.86      1.24 o 
   8   4   5        0.73       -0.20      0.94 o 
   9   4   5      100.91      103.05      5.23 o 
  10   4   5        3.88        3.46      1.72 o 
  -9   5   5        5.83        5.81      2.04 o 
  -8   5   5       40.60       43.80      3.38 o 
  -7   5   5      120.97      114.63      5.09 o 
  -6   5   5       54.68       53.67      3.15 o 
  -5   5   5        0.87        1.29      0.66 o 
  -4   5   5     1480.30     1492.79     24.29 o 
  -3   5   5      199.92      197.42      4.27 o 
  -2   5   5       51.49       48.81      2.27 o 
  -1   5   5     1933.56     1990.77     31.47 o 
   0   5   5      143.28      131.35      2.73 o 
   1   5   5       26.69       36.11      2.02 o 
   2   5   5     1900.31     1958.36     44.73 o 
   3   5   5     2178.08     2193.27     49.89 o 
   4   5   5      294.35      301.31      5.94 o 
   5   5   5      143.04      147.85      3.60 o 
   6   5   5      116.33      124.98      5.04 o 
   7   5   5      147.79      138.65      5.68 o 
   8   5   5       72.29       69.94      4.11 o 
   9   5   5       25.69       27.65      2.92 o 
  10   5   5        8.12        8.25      2.09 o 
  -9   6   5       14.98       14.00      2.42 o 
  -8   6   5       90.73       83.09      4.57 o 
  -7   6   5       66.10       61.54      3.71 o 
  -6   6   5      229.90      220.69      5.23 o 
  -5   6   5       35.49       36.08      1.77 o 
  -4   6   5       40.53       46.03      1.88 o 
  -3   6   5        4.08        6.68      0.82 o 
  -2   6   5      107.08      103.08      2.73 o 
  -1   6   5      340.21      314.44      6.33 o 
   0   6   5      506.47      527.60     13.68 o 
   1   6   5      134.01      131.23      2.99 o 
   2   6   5     1681.67     1736.52     40.12 o 
   3   6   5     1016.77     1020.25     24.40 o 
   4   6   5       19.62       21.46      1.25 o 
   5   6   5      469.47      444.89     12.08 o 
   6   6   5       33.63       32.93      2.52 o 
   7   6   5       15.00       17.46      2.14 o 
   8   6   5        1.57        2.00      1.34 o 
   9   6   5        8.84       12.46      2.27 o 
  -8   7   5       29.44       26.97      2.83 o 
  -7   7   5       36.70       38.65      3.00 o 
  -6   7   5       14.83       14.62      1.38 o 
  -5   7   5        9.95       11.87      2.29 o 
  -4   7   5      140.94      143.47      3.70 o 
  -3   7   5       62.17       57.75      2.09 o 
  -2   7   5      144.39      144.42      3.50 o 
  -1   7   5       77.08       79.73      3.71 o 
   0   7   5       55.61       50.29      2.85 o 
   1   7   5      132.79      131.25      3.12 o 
   2   7   5       35.79       38.88      1.58 o 
   3   7   5      595.60      587.07     15.12 o 
   4   7   5      150.33      131.33      6.73 o 
   5   7   5        7.11       10.80      1.57 o 
   6   7   5      112.38      113.75      5.02 o 
   7   7   5      301.01      287.51      9.41 o 
   8   7   5        9.74        9.59      1.95 o 
   9   7   5        1.06        0.61      1.44 o 
  -7   8   5      166.45      170.24      6.53 o 
  -6   8   5        0.66        1.59      0.90 o 
  -5   8   5       35.16       46.11      5.47 o 
  -4   8   5      358.10      364.01      7.39 o 
  -3   8   5      291.62      300.57     10.97 o 
  -2   8   5       90.91       83.65     10.34 o 
  -1   8   5       35.20       40.22      2.75 o 
   0   8   5       50.62       60.71      3.33 o 
   1   8   5       23.09       21.45      1.99 o 
   2   8   5      853.29      874.73     14.96 o 
   3   8   5      281.36      272.60      4.67 o 
   4   8   5      356.12      356.58      5.86 o 
   5   8   5      629.90      621.88     16.22 o 
   6   8   5      276.49      290.21      9.39 o 
   7   8   5      122.64      117.36      5.47 o 
   8   8   5       22.23       25.30      2.78 o 
  -6   9   5       40.86       41.71      3.41 o 
  -5   9   5       53.87       56.40      3.81 o 
  -4   9   5       36.05       36.03      3.03 o 
  -3   9   5       13.33       10.25      1.81 o 
  -2   9   5       73.30       84.12      4.34 o 
  -1   9   5      106.93       87.91      4.32 o 
   0   9   5      413.27      382.52     11.36 o 
   1   9   5       52.90       43.93      2.93 o 
   2   9   5       31.90       29.29      2.39 o 
   3   9   5       70.13       79.42      2.67 o 
   4   9   5      483.31      484.88     13.07 o 
   5   9   5      449.36      457.60     12.89 o 
   6   9   5       27.82       30.28      2.73 o 
   7   9   5       11.88       14.26      2.27 o 
   8   9   5       15.49       18.37      2.60 o 
  -6  10   5        2.17        3.38      1.89 o 
  -5  10   5        8.55       10.82      2.20 o 
  -4  10   5       16.37       13.14      2.17 o 
  -3  10   5       52.06       53.90      3.76 o 
  -2  10   5      206.44      199.73      7.60 o 
  -1  10   5       43.24       40.70      3.21 o 
   0  10   5       16.63       19.98      2.34 o 
   1  10   5      936.80      907.79     23.32 o 
   2  10   5       12.47       11.71      1.87 o 
   3  10   5        2.59       -0.17      1.08 o 
   4  10   5       48.22       43.22      2.93 o 
   5  10   5       15.05       15.16      2.00 o 
   6  10   5       49.23       52.91      3.64 o 
   7  10   5        2.63        2.29      1.69 o 
  -4  11   5       11.23       12.27      2.35 o 
  -3  11   5      169.42      173.40      7.45 o 
  -2  11   5      106.72      102.42      5.42 o 
  -1  11   5      123.36      125.05      5.93 o 
   0  11   5       83.75       91.64      4.97 o 
   1  11   5       35.97       38.80      3.18 o 
   2  11   5       50.40       51.04      3.46 o 
   6  11   5       24.99       19.73      2.52 o 
  -1  12   5        0.90        1.37      1.64 o 
   0  12   5       78.89       88.51      5.07 o 
   1  12   5      113.71      110.41      5.62 o 
   2  12   5       17.90       19.33      2.53 o 
   0 -11   6        0.28        0.12      1.51 o 
   1 -11   6        0.29        0.36      1.04 o 
   2 -11   6       20.25       26.57      3.20 o 
  -3 -10   6        0.80        0.84      1.52 o 
  -2 -10   6       10.08       14.10      2.44 o 
  -1 -10   6       21.72       21.49      2.62 o 
   0 -10   6        7.68        5.01      1.22 o 
   1 -10   6       40.15       36.58      2.30 o 
   2 -10   6       67.62       72.57      3.19 o 
   3 -10   6      101.42      111.05      5.67 o 
  -4  -9   6        3.83        7.79      2.00 o 
  -3  -9   6       34.08       31.16      3.06 o 
  -2  -9   6       26.45       28.01      2.88 o 
  -1  -9   6       39.70       38.98      3.13 o 
   0  -9   6       15.58       13.87      1.43 o 
   1  -9   6      128.94      126.96      4.00 o 
   2  -9   6      218.73      227.56      5.84 o 
   3  -9   6       34.35       36.29      3.16 o 
   4  -9   6        0.89        0.91      1.51 o 
   5  -9   6        5.69        5.72      1.91 o 
  -5  -8   6        6.96        8.35      2.09 o 
  -4  -8   6       86.70       82.53      4.69 o 
  -3  -8   6      102.84      102.85      5.10 o 
  -2  -8   6       34.58       28.11      2.68 o 
  -1  -8   6        3.75        3.21      1.41 o 
   0  -8   6      815.73      789.49     14.35 o 
   1  -8   6       95.75      109.72      3.56 o 
   2  -8   6        5.06        6.15      1.15 o 
   3  -8   6      149.26      143.69      6.00 o 
   4  -8   6       59.92       60.30      3.79 o 
   5  -8   6        0.52        0.70      1.39 o 
   6  -8   6       46.40       43.62      3.50 o 
   7  -8   6       10.76       12.79      2.34 o 
  -6  -7   6      100.44      111.73      5.78 o 
  -5  -7   6       28.20       32.35      3.10 o 
  -4  -7   6      210.20      217.60      7.92 o 
  -3  -7   6      179.80      175.31      6.73 o 
  -2  -7   6        3.91        3.05      1.34 o 
  -1  -7   6      245.76      252.89      5.85 o 
   0  -7   6       30.52       34.07      1.86 o 
   1  -7   6        8.14       12.02      1.25 o 
   2  -7   6       33.07       35.25      1.91 o 
   3  -7   6      102.26       95.50      4.52 o 
   4  -7   6        7.56        3.78      1.46 o 
   5  -7   6       23.01       26.37      2.60 o 
   6  -7   6      152.60      139.36      6.03 o 
   7  -7   6       61.83       62.67      4.11 o 
   8  -7   6       12.43        7.31      2.07 o 
  -7  -6   6       35.85       39.92      3.54 o 
  -6  -6   6      135.91      126.62      5.86 o 
  -5  -6   6      143.62      138.24      5.98 o 
  -4  -6   6      172.05      164.06      6.44 o 
  -3  -6   6      490.87      462.47     12.95 o 
  -2  -6   6        4.96        4.69      1.33 o 
  -1  -6   6        2.05        3.33      1.91 o 
   0  -6   6      191.11      206.71      4.78 o 
   1  -6   6       23.35       35.88      5.19 o 
   2  -6   6       77.22       72.73      2.87 o 
   3  -6   6      396.38      371.59     10.92 o 
   4  -6   6       34.08       41.78      2.85 o 
   5  -6   6        1.23        2.75      1.34 o 
   6  -6   6      205.89      193.95      7.26 o 
   7  -6   6      191.12      191.49      7.26 o 
   8  -6   6       32.80       25.34      2.73 o 
  -8  -5   6        0.73        0.88      1.56 o 
  -7  -5   6        7.04        6.54      1.84 o 
  -6  -5   6       75.07       69.28      4.08 o 
  -5  -5   6       17.44       19.70      2.17 o 
  -4  -5   6      347.29      352.06     10.47 o 
  -3  -5   6      102.60       90.68      4.11 o 
  -2  -5   6       79.87       74.83      2.34 o 
  -1  -5   6      329.89      324.40     11.36 o 
   0  -5   6      392.10      401.17      7.71 o 
   1  -5   6      368.00      422.73      8.12 o 
   2  -5   6      316.74      363.30      7.29 o 
   3  -5   6       39.44       28.26      2.24 o 
   4  -5   6       89.79       97.04      4.41 o 
   5  -5   6       12.18       13.17      1.86 o 
   6  -5   6       33.49       34.07      2.62 o 
   7  -5   6      291.89      285.54      9.36 o 
   8  -5   6        1.60        0.22      1.23 o 
  -8  -4   6        6.38        7.37      1.97 o 
  -7  -4   6       11.47       15.32      2.24 o 
  -6  -4   6       91.56       91.21      4.57 o 
  -5  -4   6       89.51       78.73      3.98 o 
  -4  -4   6      185.66      168.25      6.00 o 
  -3  -4   6      462.76      425.66     11.58 o 
  -2  -4   6      216.44      231.65      7.85 o 
  -1  -4   6      479.06      497.61      9.00 o 
   0  -4   6       42.87       27.08      1.36 o 
   1  -4   6      267.81      257.52      5.38 o 
   2  -4   6      186.64      202.34      4.58 o 
   3  -4   6        6.68        9.28      1.36 o 
   4  -4   6      188.45      185.56      6.43 o 
   5  -4   6      250.63      247.20      7.93 o 
   6  -4   6      247.52      241.75      7.98 o 
   7  -4   6      247.87      237.43      7.97 o 
   8  -4   6       51.42       43.93      3.10 o 
  -8  -3   6        9.14       11.49      1.46 o 
  -7  -3   6        0.42        0.14      0.79 o 
  -6  -3   6      130.97      147.97      4.03 o 
  -5  -3   6      421.58      438.12      8.39 o 
  -4  -3   6       91.63       77.87      2.40 o 
  -3  -3   6      321.76      327.77      6.22 o 
  -2  -3   6      791.87      804.40     10.87 o 
  -1  -3   6      240.10      253.19      4.71 o 
   0  -3   6     2285.25     2254.24     34.55 o 
   1  -3   6      256.38      209.61      4.47 o 
   2  -3   6      175.36      188.74      3.77 o 
   3  -3   6     1599.03     1649.68     41.80 o 
   4  -3   6      624.46      609.74     10.64 o 
   5  -3   6       35.59       29.43      2.82 o 
   6  -3   6        8.30        8.40      0.96 o 
   7  -3   6      305.73      301.71      6.39 o 
   8  -3   6        6.02        5.38      1.29 o 
   9  -3   6       39.93       37.01      2.98 o 
  10  -3   6        0.29        0.30      1.42 o 
  -9  -2   6        5.17        5.52      1.89 o 
  -8  -2   6       34.19       37.33      2.53 o 
  -7  -2   6        0.48       -0.57      0.70 o 
  -6  -2   6       99.01       94.91      3.04 o 
  -5  -2   6       25.05       27.47      1.55 o 
  -4  -2   6       65.57       69.82      2.31 o 
  -3  -2   6        2.49        3.90      0.59 o 
  -2  -2   6      691.64      736.23      9.97 o 
  -1  -2   6      245.61      241.54      4.48 o 
   0  -2   6     1580.96     1546.99     19.95 o 
   1  -2   6     4008.53     4008.93     62.44 o 
   2  -2   6      614.77      637.13     16.02 o 
   3  -2   6     1831.48     1908.36     30.20 o 
   4  -2   6      212.81      200.92      6.48 o 
   5  -2   6        1.33        1.44      0.97 o 
   6  -2   6       12.41       13.62      1.11 o 
   7  -2   6       95.12      100.73      3.07 o 
   8  -2   6        6.23        4.37      1.36 o 
   9  -2   6       50.47       58.24      3.71 o 
  10  -2   6       21.38       20.34      2.60 o 
  -9  -1   6       18.41       22.41      2.82 o 
  -8  -1   6       12.24       12.61      2.14 o 
  -7  -1   6        1.61        2.56      0.86 o 
  -6  -1   6       34.94       34.21      1.79 o 
  -5  -1   6      788.42      781.21     13.43 o 
  -4  -1   6      542.56      520.43      9.19 o 
  -3  -1   6       13.38       12.97      0.68 o 
  -2  -1   6      364.54      332.32      4.89 o 
  -1  -1   6     2496.67     2518.54     68.39 o 
   0  -1   6     1865.22     1898.02     24.22 o 
   1  -1   6      223.10      223.24      4.47 o 
   2  -1   6     3647.64     3790.99     84.98 o 
   3  -1   6      330.07      335.47      6.22 o 
   4  -1   6       54.38       55.78      3.99 o 
   5  -1   6      154.52      143.32      3.48 o 
   6  -1   6      153.36      147.50      3.90 o 
   7  -1   6        0.86        1.86      0.70 o 
   8  -1   6      255.11      258.80      8.43 o 
   9  -1   6      137.92      136.12      5.81 o 
  10  -1   6        0.54        0.73      1.44 o 
  11  -1   6        0.76        1.49      1.72 o 
  -9   0   6       58.40       62.78      4.29 o 
  -8   0   6        0.50       -0.35      1.14 o 
  -7   0   6       56.42       52.88      3.36 o 
  -6   0   6      635.21      671.86     12.00 o 
  -5   0   6      590.24      527.38     44.98 o 
  -4   0   6       14.94       12.39      1.42 o 
  -3   0   6        9.17        6.53      0.63 o 
  -2   0   6      374.12      394.32      6.95 o 
  -1   0   6      178.31      165.10      9.48 o 
   0   0   6      145.34      100.29      1.85 o 
   1   0   6     3265.88     3623.78     81.09 o 
   2   0   6     1415.23     1416.91     32.87 o 
   3   0   6     2452.13     2590.09     58.64 o 
   4   0   6     1886.91     1910.92     30.41 o 
   5   0   6      179.37      172.02      4.40 o 
   6   0   6      664.02      651.55     11.60 o 
   7   0   6       33.73       34.97      2.35 o 
   8   0   6       55.14       53.90      3.40 o 
   9   0   6      214.38      205.62      7.64 o 
  10   0   6        3.20        3.45      1.69 o 
  11   0   6        0.81        2.00      1.77 o 
  -9   1   6       43.95       47.00      3.73 o 
  -8   1   6        0.71        0.86      1.41 o 
  -7   1   6       10.84        9.49      1.81 o 
  -6   1   6       37.03       40.73      2.82 o 
  -5   1   6      249.11      259.30      5.32 o 
  -4   1   6      167.05      164.21      2.90 o 
  -3   1   6       78.21       66.49      1.90 o 
  -2   1   6       16.25        8.96      0.81 o 
  -1   1   6      953.79     1000.85     13.05 o 
   0   1   6       98.06       88.38      2.13 o 
   1   1   6     1478.73     1631.41     37.37 o 
   2   1   6     5141.87     5142.91    114.27 o 
   3   1   6     2815.19     3020.59     68.02 o 
   4   1   6      278.54      318.36      6.11 o 
   5   1   6        7.13       13.95      1.04 o 
   6   1   6      567.28      584.28     10.57 o 
   7   1   6      425.27      448.44     12.36 o 
   8   1   6       33.13       34.87      2.75 o 
   9   1   6       27.17       25.06      2.62 o 
  10   1   6        1.20        1.14      1.44 o 
  11   1   6        8.70        8.58      2.30 o 
  -9   2   6       28.46       25.74      3.01 o 
  -8   2   6       29.53       31.09      2.98 o 
  -7   2   6      170.26      170.39      6.51 o 
  -6   2   6       87.57      103.55      4.61 o 
  -5   2   6      460.49      484.33     12.79 o 
  -4   2   6      332.85      340.59      7.19 o 
  -3   2   6       27.95       24.35      1.80 o 
  -2   2   6     1923.87     2145.43     34.17 o 
  -1   2   6     5216.91     5475.91     84.55 o 
   0   2   6     3083.64     3266.25     50.61 o 
   1   2   6      742.42      845.71     20.08 o 
   2   2   6      280.38      293.47      8.00 o 
   3   2   6      270.38      276.46      7.72 o 
   4   2   6       33.06       28.25      1.31 o 
   5   2   6      178.54      172.54      3.96 o 
   6   2   6      912.46      928.31     15.82 o 
   7   2   6      629.79      658.77     17.06 o 
   8   2   6      334.47      304.02      9.64 o 
   9   2   6       55.95       51.42      3.69 o 
  10   2   6      192.15      191.23      7.74 o 
  11   2   6        1.31        2.39      1.81 o 
  -9   3   6       91.64       96.69      5.32 o 
  -8   3   6        1.53        0.84      1.36 o 
  -7   3   6       25.11       29.98      2.63 o 
  -6   3   6      172.42      165.62      6.10 o 
  -5   3   6       63.21       63.05      3.20 o 
  -4   3   6      123.85      135.34      3.27 o 
  -3   3   6      543.82      545.37      9.56 o 
  -2   3   6      487.33      545.98      9.44 o 
  -1   3   6      777.20      804.00     13.28 o 
   0   3   6       77.43       66.11      1.86 o 
   1   3   6      241.52      310.80      8.40 o 
   2   3   6      963.19     1029.31     24.23 o 
   3   3   6     1441.37     1486.56     34.37 o 
   4   3   6      133.49      124.90      3.08 o 
   5   3   6       34.20       38.24      1.59 o 
   6   3   6     1117.92     1147.16     19.22 o 
   7   3   6      601.83      601.90     15.97 o 
   8   3   6      166.25      151.11      6.16 o 
   9   3   6        1.96        2.58      1.39 o 
  10   3   6        2.93        6.53      2.00 o 
  -9   4   6        6.76        8.20      2.27 o 
  -8   4   6       15.13       22.36      2.70 o 
  -7   4   6       94.46       94.11      4.61 o 
  -6   4   6      159.53      143.89      5.62 o 
  -5   4   6      128.67      134.76      3.48 o 
  -4   4   6       35.00       38.70      1.63 o 
  -3   4   6       64.09       61.77      2.01 o 
  -2   4   6      986.00     1012.11     16.67 o 
  -1   4   6      524.37      508.39      8.89 o 
   0   4   6       27.29       26.19      1.74 o 
   1   4   6     1128.19     1231.18     28.81 o 
   2   4   6      448.01      388.55     10.30 o 
   3   4   6      763.40      698.21     17.13 o 
   4   4   6       13.67       18.25      1.10 o 
   5   4   6        5.65        5.61      0.75 o 
   6   4   6      185.55      182.86      6.43 o 
   7   4   6        2.29        2.32      1.14 o 
   8   4   6       12.78       12.94      2.05 o 
   9   4   6      183.16      175.79      7.24 o 
  10   4   6       58.71       55.00      4.04 o 
  -9   5   6       55.40       56.35      4.17 o 
  -8   5   6       17.73       22.30      2.60 o 
  -7   5   6       18.90       14.83      2.15 o 
  -6   5   6      176.87      176.87      6.41 o 
  -5   5   6      190.13      190.57      6.82 o 
  -4   5   6       28.92       28.90      1.47 o 
  -3   5   6       45.12       42.93      1.71 o 
  -2   5   6     1191.24     1174.80     19.24 o 
  -1   5   6      996.53     1044.31     17.20 o 
   0   5   6      347.98      343.36      9.48 o 
   1   5   6     1294.98     1292.07     30.33 o 
   2   5   6      658.22      707.55     17.53 o 
   3   5   6      879.76      899.51     21.77 o 
   4   5   6      134.80      129.28      3.27 o 
   5   5   6      219.06      205.42      4.64 o 
   6   5   6        1.13        1.76      1.11 o 
   7   5   6      354.28      372.12     11.25 o 
   8   5   6       43.65       47.79      3.45 o 
   9   5   6       36.14       34.29      3.16 o 
  10   5   6       27.09       24.12      2.98 o 
  -8   6   6       15.83       12.39      2.25 o 
  -7   6   6       17.05       13.50      2.04 o 
  -6   6   6      179.72      176.15      6.39 o 
  -5   6   6       13.46       15.67      1.31 o 
  -4   6   6      360.79      358.59      7.17 o 
  -3   6   6     1352.35     1377.89     22.62 o 
  -2   6   6      377.67      396.17      7.47 o 
  -1   6   6       91.00       98.53      2.65 o 
   0   6   6      584.21      592.54     15.26 o 
   1   6   6      979.15     1008.41     24.37 o 
   2   6   6       46.22       39.13      2.35 o 
   3   6   6      292.95      287.82      8.42 o 
   4   6   6      126.72      123.51      3.25 o 
   5   6   6      815.41      784.30     13.75 o 
   6   6   6        2.59        4.54      1.37 o 
   7   6   6       80.52       78.12      4.27 o 
   8   6   6       20.60       17.61      2.34 o 
   9   6   6      131.37      128.53      6.18 o 
  -8   7   6        1.55        0.18      1.54 o 
  -7   7   6        2.87        2.68      1.54 o 
  -6   7   6      155.19      154.22      4.28 o 
  -5   7   6      180.59      191.81      4.78 o 
  -4   7   6       53.83       55.39      2.22 o 
  -3   7   6      296.74      307.43      6.34 o 
  -2   7   6      274.43      263.51      5.54 o 
  -1   7   6      214.55      214.25      7.06 o 
   0   7   6        9.40       11.79      1.47 o 
   1   7   6      264.25      263.83      8.10 o 
   2   7   6       74.68       78.52      2.33 o 
   3   7   6      759.28      739.09     18.65 o 
   4   7   6      229.97      230.43      5.15 o 
   5   7   6       68.33       74.54      3.73 o 
   6   7   6       56.32       55.53      3.45 o 
   7   7   6       61.38       63.93      3.96 o 
   8   7   6       48.30       47.00      3.58 o 
   9   7   6      146.61      131.46      6.36 o 
  -7   8   6       11.79        8.45      1.99 o 
  -6   8   6      159.64      157.18      4.45 o 
  -5   8   6       77.99       77.93      2.87 o 
  -4   8   6       25.59       29.45      1.69 o 
  -3   8   6       93.04      106.09      3.16 o 
  -2   8   6      527.08      494.32      9.31 o 
  -1   8   6      127.24      113.46      4.89 o 
   0   8   6       96.85      106.58      4.62 o 
   1   8   6        1.11        4.46      1.23 o 
   2   8   6      872.66      888.26     22.23 o 
   3   8   6        1.22        3.28      1.45 o 
   4   8   6      101.88      102.93      3.12 o 
   5   8   6      182.20      174.61      6.43 o 
   6   8   6       16.20       19.13      2.24 o 
   7   8   6       84.12       86.55      4.70 o 
   8   8   6       40.91       39.76      3.40 o 
  -6   9   6        0.34        0.45      1.46 o 
  -5   9   6       39.76       36.38      3.18 o 
  -4   9   6       16.52       21.67      2.48 o 
  -3   9   6       77.52       81.93      4.39 o 
  -2   9   6      350.81      331.83     10.57 o 
  -1   9   6       31.91       25.86      2.42 o 
   0   9   6       19.38       29.77      2.57 o 
   1   9   6        0.90        1.52      1.03 o 
   2   9   6      168.24      146.27      5.72 o 
   3   9   6      278.49      256.10      8.35 o 
   4   9   6        8.75        8.99      1.52 o 
   5   9   6      261.88      265.51      8.53 o 
   6   9   6       56.51       55.53      3.59 o 
  -6  10   6        6.68        7.85      2.20 o 
  -5  10   6      105.68      119.15      6.03 o 
  -4  10   6       98.02       92.35      5.05 o 
  -3  10   6       12.63       10.34      2.04 o 
  -2  10   6       51.37       50.19      3.64 o 
  -1  10   6      478.10      472.18     14.01 o 
   0  10   6        2.51        1.72      1.23 o 
   1  10   6       16.53       17.74      2.14 o 
   2  10   6      349.50      325.09     10.32 o 
   3  10   6       82.93       79.73      4.24 o 
   5  10   6       22.10       21.19      2.35 o 
   6  10   6       84.52       79.96      4.42 o 
   7  10   6       95.00      100.37      5.32 o 
  -4  11   6        2.06        3.54      1.92 o 
  -3  11   6       37.03       34.11      3.28 o 
  -2  11   6       16.42       15.22      2.50 o 
  -1  11   6        1.12        0.80      1.42 o 
   0  11   6       69.34       80.61      4.57 o 
   1  11   6      124.15      124.39      5.73 o 
   2  11   6       74.88       69.06      4.08 o 
   3  11   6       43.28       42.06      3.23 o 
  -1  12   6      147.22      154.47      7.11 o 
   0  12   6       31.03       39.14      3.54 o 
   1  12   6       14.52       12.82      2.25 o 
   2  12   6      113.37      107.13      5.50 o 
  -2 -10   7        2.50        2.22      1.72 o 
  -1 -10   7       62.51       65.42      4.46 o 
   0 -10   7      106.14      104.21      5.62 o 
   1 -10   7      120.33      117.63      5.81 o 
   2 -10   7        1.71        2.02      2.65 o 
   3 -10   7        0.89        1.54      1.62 o 
  -4  -9   7        2.21        2.30      1.72 o 
  -3  -9   7       19.61       16.68      2.44 o 
  -2  -9   7        0.37       -0.89      1.16 o 
  -1  -9   7       36.48       34.49      3.16 o 
   0  -9   7      120.90      116.82      3.81 o 
   1  -9   7        0.64        1.36      0.98 o 
   2  -9   7       24.96       22.67      1.92 o 
   3  -9   7       57.63       59.98      4.08 o 
   4  -9   7      239.31      227.47      8.71 o 
   5  -9   7       49.44       42.90      3.58 o 
  -5  -8   7        6.35        5.53      1.99 o 
  -4  -8   7        4.52        4.89      1.72 o 
  -3  -8   7        0.55        0.86      1.33 o 
  -2  -8   7       11.21        9.87      1.86 o 
  -1  -8   7        5.82        5.38      1.62 o 
   0  -8   7      221.94      218.12      5.44 o 
   1  -8   7      497.64      482.51      9.78 o 
   2  -8   7       36.07       40.84      2.27 o 
   3  -8   7      124.31      118.39      5.43 o 
   4  -8   7      244.02      224.94      8.33 o 
   5  -8   7        7.77        5.60      1.81 o 
   6  -8   7        1.19        3.40      1.67 o 
  -6  -7   7        0.58        0.31      1.39 o 
  -5  -7   7       74.44       74.73      4.52 o 
  -4  -7   7       11.26       10.90      2.02 o 
  -3  -7   7       50.12       44.97      3.25 o 
  -2  -7   7       77.08       68.45      3.94 o 
  -1  -7   7      198.12      191.61      4.80 o 
   0  -7   7      142.04      135.10      3.84 o 
   1  -7   7      259.43      250.28      5.90 o 
   2  -7   7        5.53       10.96      1.98 o 
   3  -7   7        2.55        3.28      1.46 o 
   4  -7   7      566.57      539.71     15.47 o 
   5  -7   7       64.87       57.58      3.71 o 
   6  -7   7        2.79        4.61      1.69 o 
   7  -7   7       16.79       15.99      2.42 o 
   8  -7   7       31.63       26.95      3.11 o 
  -7  -6   7        4.44        5.85      2.02 o 
  -6  -6   7       13.32       17.43      2.53 o 
  -5  -6   7       48.15       42.34      3.23 o 
  -4  -6   7      151.23      152.85      6.26 o 
  -3  -6   7      337.84      342.67     10.49 o 
  -2  -6   7        9.15       10.68      1.77 o 
  -1  -6   7       42.09       34.00      1.74 o 
   0  -6   7      552.42      532.41     10.08 o 
   1  -6   7      139.52      129.78      3.68 o 
   2  -6   7       82.47       63.92      2.55 o 
   3  -6   7        2.46        5.60      1.42 o 
   4  -6   7      249.16      211.82      7.57 o 
   5  -6   7      523.03      488.48     14.06 o 
   6  -6   7       30.74       32.95      2.92 o 
   7  -6   7        4.04        2.32      1.47 o 
   8  -6   7       85.85       86.01      4.79 o 
   9  -6   7       49.24       52.71      3.98 o 
  -7  -5   7        0.57        1.04      1.46 o 
  -6  -5   7       33.27       35.04      3.01 o 
  -5  -5   7      238.03      245.40      8.48 o 
  -4  -5   7       70.16       67.02      3.78 o 
  -3  -5   7        3.22        3.51      1.23 o 
  -2  -5   7       22.57       22.51      2.17 o 
  -1  -5   7      579.22      599.97     10.92 o 
   0  -5   7       23.12       29.20      1.90 o 
   1  -5   7       37.29       35.14      1.75 o 
   2  -5   7       28.80       23.31      1.49 o 
   3  -5   7       85.10       92.88      4.29 o 
   4  -5   7      154.17      140.62      5.63 o 
   5  -5   7      291.48      278.99      9.09 o 
   6  -5   7       95.05       96.00      4.69 o 
   7  -5   7        0.67        0.08      1.01 o 
   8  -5   7      107.05      108.93      5.28 o 
  -8  -4   7      102.45       97.93      5.32 o 
  -7  -4   7       51.32       52.16      3.69 o 
  -6  -4   7       27.13       31.67      2.80 o 
  -5  -4   7      185.55      177.86      6.51 o 
  -4  -4   7       18.59       21.12      2.12 o 
  -3  -4   7      243.24      250.35      7.82 o 
  -2  -4   7      260.48      253.39      5.30 o 
  -1  -4   7      309.00      310.60      6.24 o 
   0  -4   7      140.86      144.07      3.61 o 
   1  -4   7      160.32      169.18      4.10 o 
   2  -4   7      161.14      178.21      4.33 o 
   3  -4   7       46.06       48.04      2.95 o 
   4  -4   7      114.49      108.04      4.64 o 
   5  -4   7      140.99      137.18      5.52 o 
   6  -4   7       70.72       67.22      3.66 o 
   7  -4   7      144.58      140.06      5.83 o 
   8  -4   7      126.49      119.88      5.35 o 
  -8  -3   7       93.28       94.76      3.54 o 
  -7  -3   7       29.68       30.31      1.93 o 
  -6  -3   7       28.65       32.64      1.83 o 
  -5  -3   7       24.07       24.81      1.54 o 
  -4  -3   7      999.68      984.83     18.91 o 
  -3  -3   7       19.36       15.88      1.08 o 
  -2  -3   7       18.36       15.43      0.79 o 
  -1  -3   7      501.46      502.68      7.18 o 
   0  -3   7      413.93      435.03      8.10 o 
   1  -3   7       51.43       49.78      1.90 o 
   2  -3   7       18.08       13.29      1.52 o 
   3  -3   7       10.56       16.34      0.97 o 
   4  -3   7       46.73       44.18      1.67 o 
   5  -3   7     1045.09     1055.40     17.74 o 
   6  -3   7      102.36      100.87      4.52 o 
   7  -3   7      102.32      105.79      3.25 o 
   8  -3   7       80.33       77.83      2.85 o 
   9  -3   7       50.05       51.63      3.43 o 
  10  -3   7       15.48       11.86      2.15 o 
  -8  -2   7       10.50       11.00      2.05 o 
  -7  -2   7        1.13        2.04      0.91 o 
  -6  -2   7      182.09      190.30      4.73 o 
  -5  -2   7      287.27      282.25      5.98 o 
  -4  -2   7        1.17        4.46      0.75 o 
  -3  -2   7      130.92      140.63      3.29 o 
  -2  -2   7      879.19      911.69     12.26 o 
  -1  -2   7     1670.65     1735.39     22.42 o 
   0  -2   7       53.57       78.39      1.70 o 
   1  -2   7      628.57      604.14     10.64 o 
   2  -2   7     1519.30     1593.18     37.26 o 
   3  -2   7     1436.89     1446.10     23.30 o 
   4  -2   7      174.51      192.17      6.49 o 
   5  -2   7      277.69      271.32      7.37 o 
   6  -2   7        9.22        8.41      1.11 o 
   7  -2   7       69.88       72.71      2.59 o 
   8  -2   7       18.94       15.31      1.76 o 
   9  -2   7        4.17        3.51      1.46 o 
  10  -2   7      105.24       96.38      5.07 o 
  -9  -1   7       26.74       28.44      3.15 o 
  -8  -1   7       16.03       20.72      2.53 o 
  -7  -1   7       27.03       25.54      2.40 o 
  -6  -1   7      161.74      175.44      8.75 o 
  -5  -1   7      469.38      470.24      8.81 o 
  -4  -1   7      464.31      446.81      8.17 o 
  -3  -1   7        6.88        7.63      0.60 o 
  -2  -1   7      247.46      246.77      3.92 o 
  -1  -1   7      373.17      350.83      6.96 o 
   0  -1   7     2807.41     2911.46     36.87 o 
   1  -1   7     1808.62     1867.96     43.02 o 
   2  -1   7      181.89      167.64      5.62 o 
   3  -1   7      701.24      713.20     17.94 o 
   4  -1   7      384.46      383.98      7.24 o 
   5  -1   7       46.12       52.68      1.96 o 
   6  -1   7      109.00      115.47      3.24 o 
   7  -1   7      232.00      226.27      5.21 o 
   8  -1   7        4.91        3.01      1.36 o 
   9  -1   7        6.64        6.38      1.76 o 
  10  -1   7       83.14       90.93      5.00 o 
  -9   0   7        0.40        0.50      1.41 o 
  -8   0   7        4.45        3.73      1.62 o 
  -7   0   7       34.61       36.91      2.95 o 
  -6   0   7        3.20        2.52      1.33 o 
  -5   0   7       11.83       10.45      1.52 o 
  -4   0   7       93.92       95.50      3.86 o 
  -3   0   7      106.78       98.11      2.51 o 
  -2   0   7     1539.66     1495.50     34.28 o 
  -1   0   7      715.26      703.11     27.59 o 
   0   0   7      320.66      259.13      4.01 o 
   1   0   7      116.58      116.14      4.21 o 
   2   0   7     2445.74     2499.94     56.85 o 
   3   0   7       33.66       39.57      2.29 o 
   4   0   7      498.15      513.83      9.25 o 
   5   0   7      229.31      241.53      5.17 o 
   6   0   7       78.45       69.22      2.39 o 
   7   0   7       20.78       19.51      1.38 o 
   8   0   7       11.67       10.75      1.74 o 
   9   0   7       17.12       18.01      2.37 o 
  10   0   7       14.60       15.62      2.29 o 
  11   0   7       64.99       63.59      4.42 o 
  -9   1   7        3.95        5.81      2.10 o 
  -8   1   7       17.29       21.44      2.65 o 
  -7   1   7        2.44        2.12      1.31 o 
  -6   1   7       87.72       93.46      4.41 o 
  -5   1   7      485.06      482.38     12.80 o 
  -4   1   7      444.17      448.67      8.02 o 
  -3   1   7     1160.36     1237.98     16.24 o 
  -2   1   7      995.92      926.73     21.19 o 
  -1   1   7        1.83        2.40      0.36 o 
   0   1   7     6063.75     6100.50    121.48 o 
   1   1   7      295.73      316.43      8.68 o 
   2   1   7      236.74      288.98      8.13 o 
   3   1   7      288.99      291.68      8.38 o 
   4   1   7      254.16      234.46      4.91 o 
   5   1   7      208.58      201.11      4.52 o 
   6   1   7      337.67      348.62     11.12 o 
   7   1   7      212.26      218.69      5.09 o 
   8   1   7       10.50        8.18      1.64 o 
   9   1   7        9.84       10.34      2.00 o 
  10   1   7        1.32       -0.63      1.26 o 
  11   1   7       84.25       76.32      5.00 o 
  -9   2   7       50.45       55.53      4.16 o 
  -8   2   7       27.98       26.42      2.88 o 
  -7   2   7      187.44      181.65      6.92 o 
  -6   2   7      289.13      285.83      8.91 o 
  -5   2   7       10.03       10.45      1.62 o 
  -4   2   7        6.06        8.79      0.86 o 
  -3   2   7      982.80      981.77     22.73 o 
  -2   2   7      152.20      151.24      3.36 o 
  -1   2   7      208.83      266.10      5.11 o 
   0   2   7      929.21      955.55     15.65 o 
   1   2   7     1275.68     1370.01     31.85 o 
   2   2   7        5.70       17.38      1.49 o 
   3   2   7       11.24        4.01      0.91 o 
   4   2   7     2359.82     2428.41     55.38 o 
   5   2   7      959.02     1024.30     17.24 o 
   6   2   7      278.73      279.53      5.94 o 
   7   2   7       18.20       15.11      1.95 o 
   8   2   7      189.94      203.11      7.42 o 
   9   2   7      178.21      168.93      6.91 o 
  10   2   7       18.10       19.78      2.73 o 
  -9   3   7       28.97       25.86      3.15 o 
  -8   3   7       14.13       11.23      2.24 o 
  -7   3   7       11.74       13.57      2.05 o 
  -6   3   7       70.97       83.82      4.11 o 
  -5   3   7       13.25       17.03      1.82 o 
  -4   3   7      293.39      284.29     19.99 o 
  -3   3   7       70.83       57.71      1.94 o 
  -2   3   7      118.45      115.22      2.88 o 
  -1   3   7      861.81      912.22     21.99 o 
   0   3   7      267.45      287.80      5.50 o 
   1   3   7      247.44      216.99      6.48 o 
   2   3   7     1591.96     1626.72     37.59 o 
   3   3   7       77.72       90.48      3.61 o 
   4   3   7       51.93       42.75      2.42 o 
   5   3   7      131.20      123.65      3.26 o 
   6   3   7      198.70      205.96      4.79 o 
   7   3   7      394.62      383.32     11.26 o 
   8   3   7      405.93      371.87     11.36 o 
   9   3   7       16.55       16.80      2.37 o 
  10   3   7        3.45        5.07      1.94 o 
  -9   4   7        0.29        0.27      1.54 o 
  -8   4   7       59.76       58.48      3.91 o 
  -7   4   7      242.50      265.72      8.88 o 
  -6   4   7       17.97       19.35      2.14 o 
  -5   4   7       28.24       29.50      2.37 o 
  -4   4   7       27.95       30.89      1.52 o 
  -3   4   7     1012.20     1041.45     17.36 o 
  -2   4   7        7.96       11.72      1.32 o 
  -1   4   7        2.47        2.29      0.70 o 
   0   4   7      109.80      101.33      3.93 o 
   1   4   7     1663.36     1739.81     40.24 o 
   2   4   7      242.33      239.04      7.17 o 
   3   4   7        7.81        8.68      1.16 o 
   4   4   7     1040.79     1055.65     25.33 o 
   5   4   7      343.89      344.94      6.92 o 
   6   4   7      527.95      544.99     10.18 o 
   7   4   7       65.51       71.96      3.96 o 
   8   4   7      349.46      335.31     10.70 o 
   9   4   7       43.68       39.94      3.25 o 
  10   4   7       19.96       21.82      2.82 o 
  -8   5   7        0.97       10.62      2.09 o 
  -7   5   7      149.36      151.99      6.28 o 
  -6   5   7      355.55      366.36     10.80 o 
  -5   5   7       50.09       51.94      2.14 o 
  -4   5   7       38.29       41.11      1.79 o 
  -3   5   7      104.39       96.14      3.43 o 
  -2   5   7       18.87       18.02      1.14 o 
  -1   5   7       49.41       44.51      1.69 o 
   0   5   7       24.55       26.84      1.91 o 
   1   5   7      505.58      491.39     12.94 o 
   2   5   7      962.37      995.74     24.17 o 
   3   5   7      319.92      329.95      9.39 o 
   4   5   7      938.86      901.73     22.10 o 
   5   5   7       18.90       22.86      1.42 o 
   6   5   7        1.28        0.91      0.98 o 
   7   5   7      656.81      633.19     16.95 o 
   8   5   7       27.82       29.95      2.78 o 
   9   5   7        4.27        3.28      1.57 o 
  10   5   7       21.14       19.96      2.88 o 
  -8   6   7       61.54       63.78      4.14 o 
  -7   6   7        1.66        1.39      1.44 o 
  -6   6   7      161.22      147.86      5.88 o 
  -5   6   7      100.73       96.71      3.09 o 
  -4   6   7        0.78        1.12      1.02 o 
  -3   6   7        1.79        2.51      0.77 o 
  -2   6   7      434.00      427.48      8.08 o 
  -1   6   7      278.84      264.82      8.23 o 
   0   6   7      165.95      174.85      5.98 o 
   1   6   7     1086.88     1106.97     26.74 o 
   2   6   7      450.64      450.43     12.24 o 
   3   6   7      935.44      925.77     22.78 o 
   4   6   7       42.09       44.38      2.63 o 
   5   6   7       18.88       16.73      1.47 o 
   6   6   7       28.82       32.55      2.60 o 
   7   6   7      283.35      282.01      9.34 o 
   8   6   7       41.59       38.28      3.25 o 
   9   6   7       74.54       69.56      4.46 o 
  -8   7   7       45.68       37.93      3.28 o 
  -7   7   7       57.74       56.95      3.76 o 
  -6   7   7       26.63       30.93      2.63 o 
  -5   7   7      107.08      103.20      3.29 o 
  -4   7   7      456.45      449.37      8.81 o 
  -3   7   7     1223.39     1237.48     20.72 o 
  -2   7   7      645.68      663.61     11.84 o 
  -1   7   7       74.53       80.89      3.89 o 
   0   7   7       50.10       54.20      3.08 o 
   1   7   7     1076.62     1092.23     26.65 o 
   2   7   7       42.29       44.51      2.77 o 
   3   7   7       34.31       30.86      2.35 o 
   4   7   7      283.67      279.32      8.60 o 
   5   7   7      215.46      193.85      6.78 o 
   6   7   7       91.06       90.36      4.49 o 
   7   7   7      351.61      347.99     11.00 o 
   8   7   7       45.90       45.92      3.53 o 
   9   7   7       18.50       15.75      2.53 o 
  -7   8   7       34.04       34.06      3.03 o 
  -6   8   7      207.18      205.77      7.34 o 
  -5   8   7        5.72        5.21      1.10 o 
  -4   8   7      408.60      395.43      8.08 o 
  -3   8   7      377.14      376.34      7.68 o 
  -2   8   7       21.41       24.25      1.50 o 
  -1   8   7        9.42        4.56      1.29 o 
   0   8   7      181.24      196.45      6.97 o 
   1   8   7        0.96        0.00      0.88 o 
   2   8   7       67.69       75.17      3.81 o 
   3   8   7       17.41       18.12      1.97 o 
   4   8   7       22.04       23.59      2.62 o 
   5   8   7       85.69       87.28      4.26 o 
   6   8   7      190.76      191.61      7.21 o 
   7   8   7      267.64      279.26      9.62 o 
   8   8   7        1.32        2.05      1.47 o 
  -6   9   7       15.30        9.94      2.12 o 
  -5   9   7        0.73        0.42      0.88 o 
  -4   9   7       32.87       35.38      2.68 o 
  -3   9   7      228.15      219.22      5.25 o 
  -2   9   7      110.08      118.41      5.42 o 
  -1   9   7       36.60       24.05      2.35 o 
   0   9   7      468.92      449.85     13.07 o 
   1   9   7      700.44      644.17     17.38 o 
   2   9   7        6.24        7.54      1.56 o 
   3   9   7       57.68       59.42      3.51 o 
   4   9   7       37.05       36.75      1.96 o 
   5   9   7       87.20       88.44      4.42 o 
   6   9   7        0.50        0.83      1.21 o 
   7   9   7       17.44       16.95      2.55 o 
   8   9   7       31.39       35.27      3.38 o 
  -5  10   7       20.21       20.87      2.80 o 
  -4  10   7       98.95      104.03      5.43 o 
  -3  10   7       39.88       35.83      3.21 o 
  -2  10   7       53.62       51.87      3.69 o 
  -1  10   7       99.20      103.48      5.15 o 
   0  10   7      365.98      352.09     11.18 o 
   1  10   7      111.07      111.02      5.22 o 
   2  10   7       33.09       33.78      2.88 o 
   3  10   7       15.15       17.43      2.19 o 
   6  10   7       60.78       66.43      4.03 o 
   7  10   7      123.44      144.02      6.48 o 
  -3  11   7      110.23       98.38      5.47 o 
  -2  11   7       37.43       38.10      3.33 o 
  -1  11   7        6.49        9.62      2.00 o 
   0  11   7       34.36       37.50      3.28 o 
   1  11   7       20.42       21.34      2.62 o 
   2  11   7      321.44      330.68     10.87 o 
   3  11   7       95.38      100.60      5.12 o 
   0  12   7      211.98      196.98      8.12 o 
   1  12   7      103.25       98.35      5.40 o 
   2  12   7       31.28       33.15      3.21 o 
  -1 -10   8       15.90       12.69      2.37 o 
   0 -10   8       29.39       32.75      3.41 o 
   1 -10   8       23.77       22.72      2.00 o 
  -3  -9   8        0.65        1.03      1.56 o 
  -2  -9   8       62.34       55.86      4.08 o 
  -1  -9   8       40.68       42.57      3.53 o 
   0  -9   8        1.29        0.07      1.26 o 
   1  -9   8        2.62        1.34      1.45 o 
   2  -9   8      302.36      297.16      7.31 o 
   3  -9   8       32.14       29.35      3.11 o 
   4  -9   8        1.45        1.09      1.69 o 
  -4  -8   8       27.15       25.86      3.08 o 
  -3  -8   8       23.46       22.71      2.75 o 
  -2  -8   8       53.18       47.06      3.59 o 
  -1  -8   8       54.62       46.98      3.51 o 
   0  -8   8       13.89       14.03      1.48 o 
   1  -8   8      116.91      119.22      4.01 o 
   2  -8   8       83.20       81.17      3.22 o 
   3  -8   8       55.65       48.73      3.50 o 
   4  -8   8       55.77       60.66      4.11 o 
   5  -8   8       51.91       48.98      3.78 o 
   6  -8   8       14.26       14.58      2.45 o 
  -5  -7   8       88.92       88.33      5.12 o 
  -4  -7   8       28.02       29.68      3.01 o 
  -3  -7   8        0.87        2.60      1.46 o 
  -2  -7   8      146.54      141.32      6.13 o 
  -1  -7   8      346.69      311.24      9.96 o 
   0  -7   8        0.82        2.11      0.92 o 
   1  -7   8       16.31       18.21      1.57 o 
   2  -7   8      840.76      795.38     14.71 o 
   3  -7   8      207.81      198.78      7.49 o 
   4  -7   8      125.85      147.18      6.34 o 
   5  -7   8       25.88       31.09      3.00 o 
   6  -7   8       27.12       24.20      2.73 o 
   7  -7   8        7.01        5.15      1.82 o 
  -6  -6   8        0.29        1.13      1.57 o 
  -5  -6   8       40.77       39.11      3.33 o 
  -4  -6   8        1.57        1.69      1.41 o 
  -3  -6   8       19.69       14.73      2.14 o 
  -2  -6   8      764.17      718.29     18.74 o 
  -1  -6   8      290.27      259.65      5.87 o 
   0  -6   8      108.42      102.83      5.42 o 
   1  -6   8      150.95      161.92      4.37 o 
   2  -6   8      844.12      789.65     14.42 o 
   3  -6   8      180.80      176.92      6.81 o 
   4  -6   8       29.95       24.12      2.58 o 
   5  -6   8       18.88       24.55      2.62 o 
   6  -6   8       71.98       73.27      4.31 o 
   7  -6   8       42.44       37.67      3.23 o 
   8  -6   8        1.67        2.29      1.52 o 
  -7  -5   8        0.55        1.03      1.52 o 
  -6  -5   8        1.78        2.87      1.61 o 
  -5  -5   8       79.39       89.50      4.72 o 
  -4  -5   8       45.94       46.85      3.25 o 
  -3  -5   8      202.63      190.67      6.86 o 
  -2  -5   8       30.59       29.42      2.39 o 
  -1  -5   8      838.89      813.31     14.31 o 
   0  -5   8      348.21      361.72      7.39 o 
   1  -5   8       93.70      106.39      3.25 o 
   2  -5   8       12.03       14.54      1.90 o 
   3  -5   8      131.70      122.55      5.23 o 
   4  -5   8      140.11      139.60      5.76 o 
   5  -5   8       37.13       41.16      2.98 o 
   6  -5   8      333.93      315.82     10.30 o 
   7  -5   8        3.37        1.92      1.46 o 
   8  -5   8       51.78       50.19      3.63 o 
   9  -5   8       53.55       50.95      3.79 o 
  -7  -4   8       29.17       31.59      3.06 o 
  -6  -4   8      126.13      126.81      5.75 o 
  -5  -4   8      203.00      202.01      7.32 o 
  -4  -4   8        3.15        3.05      1.23 o 
  -3  -4   8       58.25       67.65      3.54 o 
  -2  -4   8      562.14      542.84     14.23 o 
  -1  -4   8      192.53      212.81      4.84 o 
   0  -4   8       23.13       21.62      1.38 o 
   1  -4   8        5.56        7.83      0.99 o 
   2  -4   8      448.49      460.33     12.89 o 
   3  -4   8       83.80       84.30      4.11 o 
   4  -4   8        4.22        3.51      1.31 o 
   5  -4   8      165.48      172.05      6.53 o 
   6  -4   8      272.70      253.03      8.61 o 
   7  -4   8        0.56        0.75      1.19 o 
   8  -4   8       95.20      108.47      5.28 o 
  -7  -3   8        1.15        1.36      0.99 o 
  -6  -3   8      139.46      135.43      3.91 o 
  -5  -3   8      128.07      137.49      3.77 o 
  -4  -3   8       20.42       21.23      1.41 o 
  -3  -3   8      156.65      140.51      3.45 o 
  -2  -3   8       38.11       39.30      1.93 o 
  -1  -3   8      196.05      187.23      4.29 o 
   0  -3   8      145.88      155.73      3.81 o 
   1  -3   8      128.76      130.59      7.02 o 
   2  -3   8        5.03        3.40      1.11 o 
   3  -3   8      522.50      547.46     14.81 o 
   4  -3   8      316.46      312.22      9.62 o 
   5  -3   8      497.85      472.76     13.40 o 
   6  -3   8       77.58       84.20      4.26 o 
   7  -3   8       11.55        9.33      1.76 o 
   8  -3   8      123.11      124.84      5.48 o 
  -8  -2   8        6.89       10.42      2.14 o 
  -7  -2   8       93.39      106.63      5.07 o 
  -6  -2   8      140.72      136.92      3.89 o 
  -5  -2   8        0.72        0.72      0.68 o 
  -4  -2   8       63.30       71.88      2.37 o 
  -3  -2   8      400.31      388.45      7.24 o 
  -2  -2   8       93.96       90.36      2.01 o 
  -1  -2   8      353.21      346.42      5.29 o 
   0  -2   8      194.69      195.92      3.36 o 
   1  -2   8      177.57      181.93      4.19 o 
   2  -2   8      295.32      326.68      9.61 o 
   3  -2   8      578.03      575.23     15.31 o 
   4  -2   8       43.72       45.12      2.93 o 
   5  -2   8     1102.48     1094.50     18.44 o 
   6  -2   8        2.99        2.62      0.75 o 
   7  -2   8       58.95       55.99      2.32 o 
   8  -2   8      376.86      381.26      8.01 o 
   9  -2   8      372.50      364.37     11.10 o 
  10  -2   8       33.90       32.60      3.13 o 
  -8  -1   8        6.74        7.98      1.92 o 
  -7  -1   8       57.70       61.54      3.81 o 
  -6  -1   8      480.81      510.56     13.91 o 
  -5  -1   8      192.67      181.25      4.35 o 
  -4  -1   8      238.97      238.56      5.07 o 
  -3  -1   8       14.39       19.08      2.20 o 
  -2  -1   8        8.45       10.55      0.69 o 
  -1  -1   8      123.56      116.73      2.29 o 
   0  -1   8       14.16       16.60      1.52 o 
   1  -1   8       47.10       40.55      2.40 o 
   2  -1   8       25.11       37.64      2.39 o 
   3  -1   8       96.63       86.64      3.91 o 
   4  -1   8      844.70      884.74     15.06 o 
   5  -1   8     1362.08     1404.86     23.16 o 
   6  -1   8      119.68      117.63      6.65 o 
   7  -1   8        7.35        5.85      0.97 o 
   8  -1   8      138.06      133.93      5.55 o 
   9  -1   8      201.83      204.05      7.60 o 
  10  -1   8        4.72        6.06      1.86 o 
  -8   0   8        3.39        3.58      1.66 o 
  -7   0   8        2.58        4.14      1.44 o 
  -6   0   8      204.86      199.89      7.02 o 
  -5   0   8       72.24       71.74      3.59 o 
  -4   0   8        0.97        1.19      0.58 o 
  -3   0   8       50.66       48.67      1.76 o 
  -2   0   8      988.04      970.28     22.21 o 
  -1   0   8      523.95      519.36      8.35 o 
   0   0   8      180.90      171.52      2.98 o 
   1   0   8      268.42      276.18      8.17 o 
   2   0   8      555.73      593.15     15.31 o 
   3   0   8      257.25      253.60      7.79 o 
   4   0   8     1787.57     1732.67     40.60 o 
   5   0   8      614.29      612.37     11.04 o 
   6   0   8      527.32      513.10      9.69 o 
   7   0   8       29.77       29.30      1.71 o 
   8   0   8       76.92       70.10      3.91 o 
   9   0   8      264.17      259.46      8.98 o 
  10   0   8        3.95        4.32      1.79 o 
  -8   1   8        0.40        0.20      1.31 o 
  -7   1   8       41.34       52.74      3.50 o 
  -6   1   8      228.72      220.57      7.57 o 
  -5   1   8      248.00      235.67      7.50 o 
  -4   1   8       73.16       76.76      3.45 o 
  -3   1   8      149.22      132.39      2.53 o 
  -2   1   8     5249.62     5331.44     66.84 o 
  -1   1   8     1926.24     2069.81     37.51 o 
   0   1   8      680.77      644.88     11.03 o 
   1   1   8       52.30       41.94      2.37 o 
   2   1   8       68.51       65.10      3.06 o 
   3   1   8       80.84      101.03      4.14 o 
   4   1   8       52.29       42.32      2.53 o 
   5   1   8        1.73        2.76      0.67 o 
   6   1   8        1.47        2.56      0.73 o 
   7   1   8      236.41      243.62      5.61 o 
   8   1   8      106.51      105.75      4.97 o 
   9   1   8       62.00       64.06      3.98 o 
  10   1   8        4.30        5.55      1.86 o 
  -8   2   8        3.58        1.74      1.66 o 
  -7   2   8      116.89      123.08      5.58 o 
  -6   2   8       10.59       10.78      1.76 o 
  -5   2   8       15.90       14.01      1.79 o 
  -4   2   8      298.35      303.04      8.73 o 
  -3   2   8      162.37      158.03      5.18 o 
  -2   2   8     2457.86     2422.90     38.22 o 
  -1   2   8      784.17      763.88     12.89 o 
   0   2   8       23.59       10.49      0.94 o 
   1   2   8       13.94        7.95      1.14 o 
   2   2   8      240.40      253.10      7.54 o 
   3   2   8        9.54       13.24      1.46 o 
   4   2   8      193.68      187.87      6.26 o 
   5   2   8       99.66       90.45      2.76 o 
   6   2   8        7.23        7.35      0.95 o 
   7   2   8      147.24      152.46      4.09 o 
   8   2   8       33.04       27.03      2.57 o 
   9   2   8      180.58      173.82      7.01 o 
  10   2   8        1.40        1.87      1.57 o 
  -8   3   8        7.48        8.15      2.10 o 
  -7   3   8        5.90        8.18      1.89 o 
  -6   3   8      285.84      282.09      8.96 o 
  -5   3   8      167.00      168.02      6.01 o 
  -4   3   8       80.90       76.00      7.89 o 
  -3   3   8      384.34      386.59      7.39 o 
  -2   3   8      437.44      437.74      8.07 o 
  -1   3   8       57.86       58.41      4.56 o 
   0   3   8     1099.19     1131.21     18.53 o 
   1   3   8      829.35      789.32     19.48 o 
   2   3   8        1.79        2.17      0.81 o 
   3   3   8      725.24      714.36     17.92 o 
   4   3   8      885.52      847.35     20.99 o 
   5   3   8       27.02       25.53      1.43 o 
   6   3   8       10.72       12.68      1.14 o 
   7   3   8       96.66       97.98      4.67 o 
   8   3   8      293.55      291.68      9.71 o 
   9   3   8        0.74       -0.02      1.16 o 
  10   3   8        3.29        3.96      1.84 o 
  -8   4   8       46.81       48.07      3.78 o 
  -7   4   8      196.56      214.30      7.85 o 
  -6   4   8       14.54       13.17      1.92 o 
  -5   4   8      202.98      210.38      7.06 o 
  -4   4   8       83.31       81.62      2.62 o 
  -3   4   8      103.35      106.06      2.44 o 
  -2   4   8      421.63      427.80      8.02 o 
  -1   4   8      238.22      229.99      4.87 o 
   0   4   8      509.16      519.82     13.70 o 
   1   4   8      850.24      855.26     21.07 o 
   2   4   8     2589.71     2680.84     61.08 o 
   3   4   8       84.16       89.58      3.83 o 
   4   4   8      472.26      470.93     12.71 o 
   5   4   8       48.63       49.47      2.01 o 
   6   4   8      556.15      577.47     10.81 o 
   7   4   8       22.79       24.73      2.47 o 
   8   4   8       91.00       96.53      4.99 o 
   9   4   8      114.17      109.89      5.53 o 
  10   4   8        0.53       -0.25      1.34 o 
  -8   5   8       36.17       34.85      3.21 o 
  -7   5   8       86.51       90.83      4.74 o 
  -6   5   8        0.74        0.75      1.28 o 
  -5   5   8        4.92        4.62      1.41 o 
  -4   5   8      347.35      361.73      7.31 o 
  -3   5   8        3.25        4.69      0.78 o 
  -2   5   8        1.48        3.58      1.51 o 
  -1   5   8       64.13       71.98      2.28 o 
   0   5   8       65.98       72.67      2.46 o 
   1   5   8       80.41       87.32      3.91 o 
   2   5   8     1010.76     1000.46     24.45 o 
   3   5   8        9.07       12.14      1.47 o 
   4   5   8      517.60      502.67     13.50 o 
   5   5   8     1121.63     1089.26     18.55 o 
   6   5   8        0.93        1.72      1.09 o 
   7   5   8      105.63      110.13      5.17 o 
   8   5   8      135.81      142.99      6.36 o 
   9   5   8       12.06       11.91      2.24 o 
  10   5   8        0.53        0.61      1.52 o 
  -8   6   8        2.34        1.24      1.67 o 
  -7   6   8        8.71       12.47      2.24 o 
  -6   6   8      150.10      143.01      5.86 o 
  -5   6   8       10.46        8.22      1.23 o 
  -4   6   8        4.06        6.27      0.96 o 
  -3   6   8      708.64      704.96     12.58 o 
  -2   6   8      149.36      149.92      3.81 o 
  -1   6   8        5.87        7.87      0.90 o 
   0   6   8      486.60      471.86     12.92 o 
   1   6   8     1043.30     1013.21     24.91 o 
   2   6   8      103.83      102.03      4.44 o 
   3   6   8      351.32      326.85      9.71 o 
   4   6   8      334.01      314.59      9.43 o 
   5   6   8     1709.61     1644.21     27.13 o 
   6   6   8      394.49      375.78     11.16 o 
   7   6   8      122.25      116.01      5.37 o 
   8   6   8       37.67       38.17      3.33 o 
   9   6   8        5.36        5.55      1.87 o 
  -7   7   8       46.50       40.52      3.40 o 
  -6   7   8        1.55        3.35      1.54 o 
  -5   7   8      243.87      235.46      5.68 o 
  -4   7   8      325.02      325.14      6.95 o 
  -3   7   8       20.07       21.67      1.58 o 
  -2   7   8      158.25      159.67      4.07 o 
  -1   7   8      391.95      398.15     11.58 o 
   0   7   8       21.22       24.77      2.15 o 
   1   7   8      683.05      625.06     16.55 o 
   2   7   8      317.43      317.08      9.71 o 
   3   7   8      105.78      105.35      4.62 o 
   4   7   8      278.52      282.88      8.90 o 
   5   7   8      499.41      505.61      9.82 o 
   6   7   8       57.14       56.57      3.54 o 
   7   7   8       38.58       39.61      3.23 o 
   8   7   8       61.02       66.39      4.39 o 
   9   7   8      132.41      137.46      6.63 o 
  -7   8   8       24.43       26.90      2.92 o 
  -6   8   8       73.71       68.66      4.09 o 
  -5   8   8      120.68      119.41      3.79 o 
  -4   8   8        2.85        4.11      1.02 o 
  -3   8   8      154.77      149.46      4.08 o 
  -2   8   8       91.02       94.78      3.02 o 
  -1   8   8     1364.15     1299.84     31.87 o 
   0   8   8       50.60       54.45      3.36 o 
   1   8   8        8.16        6.61      1.47 o 
   2   8   8        1.86        5.32      1.34 o 
   3   8   8        5.80        7.54      1.51 o 
   4   8   8       57.82       54.35      3.30 o 
   5   8   8      170.98      168.44      6.44 o 
   6   8   8       78.97       79.76      4.37 o 
   7   8   8       91.04       97.25      5.12 o 
   8   8   8       16.46       19.43      2.67 o 
  -6   9   8        0.58       -0.58      1.36 o 
  -5   9   8       23.35       23.13      1.81 o 
  -4   9   8      230.56      240.85      5.85 o 
  -3   9   8      362.12      372.77      7.83 o 
  -2   9   8      159.23      156.92      6.49 o 
  -1   9   8       30.78       29.09      2.72 o 
   0   9   8      212.53      215.78      7.79 o 
   1   9   8       75.85       77.66      4.14 o 
   2   9   8        4.36        3.31      1.36 o 
   3   9   8       43.12       43.80      3.15 o 
   4   9   8       12.35       12.90      1.31 o 
   5   9   8       26.88       27.73      2.60 o 
   6   9   8      128.07      128.23      5.83 o 
   7   9   8       40.73       29.80      3.06 o 
  -5  10   8      211.46      227.67      8.99 o 
  -4  10   8       10.94       11.63      2.20 o 
  -3  10   8      165.57      154.97      6.82 o 
  -2  10   8       72.14       72.14      4.41 o 
  -1  10   8      132.82      123.87      5.85 o 
   0  10   8       51.43       56.19      3.76 o 
   1  10   8       25.79       30.71      2.78 o 
   2  10   8       14.76        9.79      1.81 o 
   3  10   8       95.18      103.42      5.09 o 
   4  10   8       34.89       35.63      3.03 o 
   7  10   8       90.84      100.92      5.37 o 
  -3  11   8       24.87       22.96      2.90 o 
  -2  11   8        7.26        9.53      2.09 o 
  -1  11   8        9.30       11.40      2.22 o 
   0  11   8      124.84      134.16      6.26 o 
   1  11   8      162.06      157.02      6.82 o 
   2  11   8       50.54       52.71      3.81 o 
   3  11   8       54.44       65.65      4.16 o 
   1  12   8       26.17       34.87      3.25 o 
   2  12   8      100.72      110.44      5.76 o 
   3  12   8       15.23       13.78      2.34 o 
  -2  -9   9        0.28       -0.25      1.39 o 
  -1  -9   9        2.52        2.65      1.71 o 
   0  -9   9       18.93       18.47      2.55 o 
   1  -9   9        0.41        0.16      0.94 o 
   2  -9   9        9.69       10.60      2.24 o 
   3  -9   9      233.82      249.61      9.33 o 
  -3  -8   9       63.95       63.96      4.51 o 
  -2  -8   9        1.39        0.98      1.47 o 
  -1  -8   9        1.60        2.93      1.51 o 
   0  -8   9        7.17        3.84      1.54 o 
   1  -8   9      140.11      132.36      4.21 o 
   2  -8   9      213.58      234.15      6.17 o 
   3  -8   9        9.24       10.14      2.07 o 
   4  -8   9        2.07        2.93      1.69 o 
   5  -8   9       14.61       15.17      2.48 o 
  -4  -7   9      170.41      174.45      7.44 o 
  -3  -7   9      100.86       91.80      5.04 o 
  -2  -7   9        1.24       -0.30      1.21 o 
  -1  -7   9        2.54        1.23      1.36 o 
   0  -7   9      365.80      337.64      7.48 o 
   1  -7   9        2.60        1.91      0.96 o 
   2  -7   9        4.71        9.41      1.96 o 
   3  -7   9        4.18        4.36      1.57 o 
   4  -7   9       36.21       30.58      2.95 o 
   5  -7   9       90.23       87.28      4.89 o 
   6  -7   9       25.34       31.36      3.26 o 
  -5  -6   9        0.85       -1.24      1.24 o 
  -4  -6   9       99.24       99.14      5.22 o 
  -3  -6   9      235.55      221.91      8.05 o 
  -2  -6   9        0.83        0.68      1.14 o 
  -1  -6   9        1.69        1.57      1.28 o 
   0  -6   9      140.39      134.65      3.96 o 
   1  -6   9      271.48      253.80      6.04 o 
   2  -6   9       55.82       64.58      2.72 o 
   3  -6   9       25.39       29.52      2.68 o 
   4  -6   9       43.45       44.78      3.35 o 
   5  -6   9      204.03      201.28      7.84 o 
   6  -6   9       62.39       68.71      4.34 o 
   7  -6   9        6.40        5.85      1.84 o 
   8  -6   9       11.82        8.32      2.25 o 
  -6  -5   9        1.89        1.51      1.59 o 
  -5  -5   9       55.05       53.19      3.71 o 
  -4  -5   9       85.52       94.54      4.75 o 
  -3  -5   9      112.82      101.26      4.80 o 
  -2  -5   9      116.47      118.61      5.18 o 
  -1  -5   9      591.80      571.78     10.76 o 
   0  -5   9      685.99      674.26     12.42 o 
   1  -5   9      341.15      346.31      7.36 o 
   2  -5   9      212.90      215.36      7.62 o 
   3  -5   9        2.74        2.98      1.37 o 
   4  -5   9      175.62      175.31      6.91 o 
   5  -5   9        2.96        2.65      1.34 o 
   6  -5   9        2.43        4.04      1.54 o 
   7  -5   9        2.85        2.65      1.54 o 
   8  -5   9       13.83       12.52      2.25 o 
   9  -5   9       11.99       13.38      2.40 o 
  -7  -4   9       34.10       33.69      3.26 o 
  -6  -4   9        8.89        7.39      1.89 o 
  -5  -4   9        1.10        0.41      1.28 o 
  -4  -4   9       84.17       89.30      4.44 o 
  -3  -4   9      228.03      225.97      7.60 o 
  -2  -4   9      187.93      185.46      6.51 o 
  -1  -4   9      142.82      143.48      3.82 o 
   0  -4   9      158.54      159.47      4.10 o 
   1  -4   9      139.74      152.97      4.05 o 
   2  -4   9       98.90      100.20      4.57 o 
   3  -4   9       64.44       72.01      3.89 o 
   4  -4   9       10.61       10.35      1.84 o 
   5  -4   9      114.06      112.74      5.20 o 
   6  -4   9       67.23       69.76      4.04 o 
   7  -4   9      153.82      152.25      6.43 o 
   8  -4   9       82.91       84.95      4.72 o 
   9  -4   9       44.66       48.35      3.68 o 
  -6  -3   9       25.84       30.73      2.78 o 
  -5  -3   9        7.94        9.82      1.76 o 
  -4  -3   9       19.92       18.17      1.97 o 
  -3  -3   9      321.96      335.30      9.81 o 
  -2  -3   9        2.00        2.24      1.06 o 
  -1  -3   9       24.05       20.86      1.40 o 
   0  -3   9      813.14      833.78     14.58 o 
   1  -3   9      586.22      624.05     11.43 o 
   2  -3   9        7.18        4.59      1.24 o 
   3  -3   9      464.98      460.70     13.17 o 
   4  -3   9      822.12      796.85     20.71 o 
   5  -3   9       10.73        9.66      1.66 o 
   6  -3   9      114.71      112.94      5.25 o 
   7  -3   9      225.44      208.99      7.74 o 
   8  -3   9        3.85        5.88      1.64 o 
  -7  -2   9       20.28       24.43      2.65 o 
  -6  -2   9      166.60      180.30      6.61 o 
  -5  -2   9      232.83      246.68      6.39 o 
  -4  -2   9       22.31       21.77      1.39 o 
  -3  -2   9       67.65       61.47      2.11 o 
  -2  -2   9      223.86      228.61      3.96 o 
  -1  -2   9       22.63       28.56      1.12 o 
   0  -2   9        4.28        3.08      0.71 o 
   1  -2   9      137.18      124.67      3.39 o 
   2  -2   9      300.90      314.01      9.59 o 
   3  -2   9     2345.59     2400.50     55.71 o 
   4  -2   9      165.69      148.52      8.81 o 
   5  -2   9       33.02       29.40      2.65 o 
   6  -2   9      117.13      118.67      3.48 o 
   7  -2   9      258.75      266.16      9.30 o 
   8  -2   9      179.38      171.55      4.67 o 
   9  -2   9        7.30        7.21      1.81 o 
  10  -2   9       20.72       20.76      2.67 o 
  -8  -1   9       50.36       52.74      3.94 o 
  -7  -1   9       55.51       60.18      3.86 o 
  -6  -1   9       36.06       37.39      2.87 o 
  -5  -1   9        0.65        0.41      0.99 o 
  -4  -1   9        6.21        4.79      0.80 o 
  -3  -1   9       24.85       29.70      1.44 o 
  -2  -1   9       13.10       13.42      2.07 o 
  -1  -1   9       26.71       24.64      1.01 o 
   0  -1   9        7.40        6.27      0.57 o 
   1  -1   9      116.89      112.35      4.52 o 
   2  -1   9        4.64        8.17      1.41 o 
   3  -1   9     2405.04     2455.07     56.77 o 
   4  -1   9     1046.23     1092.06     18.38 o 
   5  -1   9       11.87       15.40      1.23 o 
   6  -1   9      215.80      211.01      5.05 o 
   7  -1   9      887.78      881.61     15.68 o 
   8  -1   9       75.71       74.43      2.85 o 
   9  -1   9       67.06       63.01      3.96 o 
  10  -1   9        3.70        4.24      1.77 o 
  -8   0   9        5.68        4.64      1.81 o 
  -7   0   9       72.07       76.15      4.29 o 
  -6   0   9        9.23       12.57      1.94 o 
  -5   0   9      170.47      170.01      6.10 o 
  -4   0   9      501.23      486.99     12.76 o 
  -3   0   9     1811.18     1759.51     39.31 o 
  -2   0   9        2.21        3.78      3.56 o 
  -1   0   9       29.19       32.70      1.15 o 
   0   0   9      362.28      394.56      5.94 o 
   1   0   9       55.98       60.60      3.13 o 
   2   0   9      562.11      597.94     15.67 o 
   3   0   9     1220.54     1207.74     29.22 o 
   4   0   9       35.93       34.62      2.53 o 
   5   0   9      407.39      421.70      8.24 o 
   6   0   9      203.83      202.33      4.89 o 
   7   0   9      295.75      300.81      6.66 o 
   8   0   9      220.92      226.10      7.90 o 
   9   0   9        0.44        0.93      1.34 o 
  10   0   9        9.90        8.76      2.05 o 
  -8   1   9       74.87       78.78      4.74 o 
  -7   1   9       64.96       59.54      3.78 o 
  -6   1   9       77.70       79.83      4.17 o 
  -5   1   9       83.67       71.45      3.69 o 
  -4   1   9      175.14      178.09      5.98 o 
  -3   1   9      178.32      204.38      4.55 o 
  -2   1   9      552.27      517.81      7.47 o 
  -1   1   9       28.50       24.51      1.00 o 
   0   1   9      297.33      321.94      7.00 o 
   1   1   9       37.27       33.28      2.19 o 
   2   1   9       28.22       22.06      1.86 o 
   3   1   9      449.24      461.82     12.74 o 
   4   1   9      556.15      582.68     15.49 o 
   5   1   9       57.03       63.93      2.33 o 
   6   1   9        6.84        7.84      1.06 o 
   7   1   9      416.27      430.34      8.73 o 
   8   1   9      178.71      177.30      6.82 o 
   9   1   9        4.18        0.80      1.21 o 
  10   1   9        2.54        1.13      1.52 o 
  -8   2   9       41.01       41.60      3.61 o 
  -7   2   9      105.99       89.20      4.75 o 
  -6   2   9       10.77       11.65      1.87 o 
  -5   2   9      106.87      107.72      4.67 o 
  -4   2   9      443.24      432.82     11.63 o 
  -3   2   9      103.63      108.80      4.16 o 
  -2   2   9      400.86      399.61      7.57 o 
  -1   2   9      253.46      236.69      6.68 o 
   0   2   9      339.12      322.66      6.25 o 
   1   2   9      539.36      559.19     14.58 o 
   2   2   9      203.76      209.40      6.79 o 
   3   2   9        4.57        3.01      0.98 o 
   4   2   9       16.74       20.23      1.92 o 
   5   2   9      108.67      118.04      3.34 o 
   6   2   9       88.56       85.63      2.85 o 
   7   2   9      341.26      342.38      7.35 o 
   8   2   9       33.52       32.96      2.98 o 
   9   2   9      177.27      170.61      7.04 o 
  10   2   9       65.39       63.86      4.32 o 
  -8   3   9       57.75       54.09      3.91 o 
  -7   3   9      129.84      131.21      5.85 o 
  -6   3   9        3.97        3.83      1.52 o 
  -5   3   9       23.33       23.19      2.17 o 
  -4   3   9      537.74      521.31     13.62 o 
  -3   3   9      282.56      270.99      6.01 o 
  -2   3   9      270.20      266.73      5.55 o 
  -1   3   9     2521.80     2541.80     40.21 o 
   0   3   9      101.73      100.32      4.11 o 
   1   3   9       29.99       44.11      2.57 o 
   2   3   9     1052.45      997.08     24.37 o 
   3   3   9      512.12      522.22     13.96 o 
   4   3   9       83.04       79.35      3.76 o 
   5   3   9       16.68       19.75      3.69 o 
   6   3   9       84.51       84.41      2.87 o 
   7   3   9      156.02      157.90      6.26 o 
   8   3   9      346.91      375.45     11.66 o 
   9   3   9       24.85       26.92      2.93 o 
  10   3   9       35.85       33.20      3.38 o 
  -8   4   9       12.97       13.68      2.50 o 
  -7   4   9      178.97      177.53      7.09 o 
  -6   4   9       70.88       71.91      3.98 o 
  -5   4   9      410.51      387.78     11.15 o 
  -4   4   9      140.55      148.62      3.91 o 
  -3   4   9      114.67      123.30      3.38 o 
  -2   4   9      711.46      703.62     12.41 o 
  -1   4   9        5.98        8.43      1.16 o 
   0   4   9      341.58      339.06      9.87 o 
   1   4   9      101.53      107.84      4.39 o 
   2   4   9       69.08       78.39      3.68 o 
   3   4   9      424.14      417.79     11.71 o 
   4   4   9      511.36      522.67     14.13 o 
   5   4   9      385.25      387.96     11.23 o 
   6   4   9      285.89      279.12      6.25 o 
   7   4   9      145.07      151.24      6.18 o 
   8   4   9       18.57       17.08      2.27 o 
   9   4   9      199.85      194.49      7.87 o 
  10   4   9       24.25       27.81      3.20 o 
  -8   5   9       32.47       34.51      3.40 o 
  -7   5   9       35.99       36.53      3.11 o 
  -6   5   9       28.79       28.99      2.75 o 
  -5   5   9       35.43       36.76      2.87 o 
  -4   5   9      158.21      160.92      4.20 o 
  -3   5   9        6.82        7.04      0.80 o 
  -2   5   9        1.24        1.81      0.86 o 
  -1   5   9      119.65      122.08      3.30 o 
   0   5   9       36.61       35.68      2.53 o 
   1   5   9       10.03       10.09      1.44 o 
   2   5   9     1312.85     1294.01     31.19 o 
   3   5   9     1633.25     1650.46     39.06 o 
   4   5   9      203.09      201.37      6.91 o 
   5   5   9        1.64        2.58      1.09 o 
   6   5   9       77.11       75.39      2.79 o 
   7   5   9      220.07      214.25      7.80 o 
   8   5   9        3.77        4.74      1.66 o 
   9   5   9       34.92       34.12      3.28 o 
  10   5   9       11.42        9.46      2.34 o 
  -7   6   9        4.99        4.61      1.79 o 
  -6   6   9        0.58        0.81      1.28 o 
  -5   6   9      303.04      307.91      9.53 o 
  -4   6   9        4.20        3.97      0.98 o 
  -3   6   9        6.14        7.04      1.09 o 
  -2   6   9      714.87      715.72     12.79 o 
  -1   6   9     3488.90     3402.96     53.56 o 
   0   6   9      357.95      359.45     10.72 o 
   1   6   9      934.19      954.62     24.05 o 
   2   6   9      785.56      766.84     19.78 o 
   3   6   9     4217.16     4030.01     91.32 o 
   4   6   9       16.84       15.42      1.84 o 
   5   6   9      258.74      252.62      5.83 o 
   6   6   9      437.14      429.09     12.46 o 
   7   6   9      137.04      136.70      5.96 o 
   8   6   9        4.55        5.12      1.66 o 
   9   6   9       16.01       16.07      2.47 o 
  -7   7   9      128.12      128.45      5.95 o 
  -6   7   9        1.42       -0.05      1.47 o 
  -5   7   9       44.47       44.93      3.12 o 
  -4   7   9      451.25      439.45      8.89 o 
  -3   7   9      813.92      801.52     14.35 o 
  -2   7   9       10.25       13.00      1.24 o 
  -1   7   9        1.01        1.59      1.08 o 
   0   7   9      134.09      127.87      5.32 o 
   1   7   9        5.19        5.57      0.98 o 
   2   7   9       27.40       32.02      2.65 o 
   3   7   9      894.45      887.32     22.64 o 
   4   7   9      126.23      130.29      5.40 o 
   5   7   9       29.17       30.43      1.78 o 
   6   7   9      408.14      399.27     11.93 o 
   7   7   9      227.72      219.74      8.17 o 
   8   7   9       19.72       17.81      2.58 o 
   9   7   9        6.05        5.07      1.95 o 
  -6   8   9       30.51       26.21      2.77 o 
  -5   8   9        6.63        5.13      1.19 o 
  -4   8   9       70.23       66.75      2.68 o 
  -3   8   9      134.80      116.02      3.59 o 
  -2   8   9       21.27       20.86      1.54 o 
  -1   8   9      533.59      531.98     15.04 o 
   0   8   9      165.01      161.01      6.39 o 
   1   8   9       29.52       29.85      2.63 o 
   2   8   9      402.40      404.08     12.18 o 
   3   8   9      480.37      452.66     13.22 o 
   4   8   9      226.77      215.03      7.69 o 
   5   8   9       24.64       26.27      1.76 o 
   6   8   9       80.21       80.76      4.44 o 
   7   8   9       43.41       44.23      3.50 o 
   8   8   9       14.39       16.76      2.60 o 
  -6   9   9        5.42        5.43      1.82 o 
  -5   9   9        2.71        2.44      1.12 o 
  -4   9   9      155.48      150.70      4.40 o 
  -3   9   9       82.59       74.75      4.11 o 
  -2   9   9      122.27      121.36      5.67 o 
  -1   9   9      177.64      183.16      7.17 o 
   0   9   9      148.00      151.74      6.33 o 
   1   9   9      172.54      170.82      6.82 o 
   2   9   9      195.73      193.95      7.40 o 
   3   9   9        5.81        8.73      1.71 o 
   4   9   9        2.94        2.27      1.28 o 
   5   9   9       46.77       46.71      3.31 o 
   6   9   9       15.16       15.55      2.24 o 
   7   9   9       23.11       26.32      2.95 o 
  -4  10   9       29.19       29.37      3.25 o 
  -3  10   9       20.79       20.24      2.62 o 
  -2  10   9       33.37       36.96      3.21 o 
  -1  10   9       44.01       44.43      3.51 o 
   0  10   9        1.82        1.62      1.39 o 
   1  10   9       65.29       73.05      4.37 o 
   2  10   9        1.36        3.06      1.41 o 
   3  10   9       20.83       19.94      2.48 o 
   4  10   9       30.34       29.32      2.83 o 
  -2  11   9        9.53       14.51      2.57 o 
  -1  11   9        1.42        0.96      1.56 o 
   0  11   9        0.52        1.81      1.46 o 
   1  11   9       73.83       76.27      4.70 o 
   2  11   9       39.74       30.61      3.10 o 
   3  11   9       71.15       70.40      4.54 o 
   3  12   9        0.59       -0.32      1.17 o 
   0  -9  10       10.74       12.18      2.44 o 
   1  -9  10      105.09      116.66      4.21 o 
  -2  -8  10       50.45       54.42      4.16 o 
  -1  -8  10        0.48       -0.25      1.34 o 
   0  -8  10        7.62        8.61      2.05 o 
   1  -8  10       43.63       47.49      3.26 o 
   2  -8  10        7.50        9.14      2.19 o 
   3  -8  10        0.39        0.15      1.49 o 
   4  -8  10      157.78      162.89      7.37 o 
  -4  -7  10        2.56        4.29      1.92 o 
  -3  -7  10       14.67       15.27      2.48 o 
  -2  -7  10       16.79       18.11      2.44 o 
  -1  -7  10        2.80        0.94      1.33 o 
   0  -7  10       48.31       49.00      3.25 o 
   1  -7  10        0.58        0.78      0.94 o 
   2  -7  10       25.88       28.84      2.82 o 
   3  -7  10       86.09       80.51      4.67 o 
   4  -7  10      163.71      168.77      7.31 o 
   5  -7  10      107.15      116.47      6.00 o 
   6  -7  10        2.60        5.23      2.09 o 
  -5  -6  10       10.85        8.08      2.20 o 
  -4  -6  10        2.13        0.60      1.37 o 
  -3  -6  10       26.54       27.55      2.87 o 
  -2  -6  10      106.11      111.50      5.32 o 
  -1  -6  10       98.30       95.05      4.79 o 
   0  -6  10       47.05       51.37      2.45 o 
   1  -6  10       55.24       55.19      2.53 o 
   2  -6  10      181.23      188.20      7.24 o 
   3  -6  10      151.20      143.84      6.25 o 
   4  -6  10        8.97        8.68      2.02 o 
   5  -6  10       30.16       36.86      3.36 o 
   6  -6  10      165.50      167.51      7.39 o 
   7  -6  10      120.64      111.24      5.83 o 
  -5  -5  10       28.94       29.30      3.03 o 
  -4  -5  10       51.74       57.17      3.83 o 
  -3  -5  10      225.84      213.54      7.80 o 
  -2  -5  10       55.77       55.49      3.56 o 
  -1  -5  10        2.15        4.06      1.33 o 
   0  -5  10      913.54      909.77     16.25 o 
   1  -5  10      131.16      129.89      3.92 o 
   2  -5  10      171.80      172.03      6.79 o 
   3  -5  10        8.89        7.98      1.87 o 
   4  -5  10      280.20      272.70      9.51 o 
   5  -5  10       60.76       57.43      3.91 o 
   6  -5  10        4.07        3.45      1.62 o 
   7  -5  10       24.65       29.09      3.08 o 
   8  -5  10       41.77       41.63      3.71 o 
  -6  -4  10       57.93       53.26      3.83 o 
  -5  -4  10       54.90       50.49      3.54 o 
  -4  -4  10       14.85       12.85      2.00 o 
  -3  -4  10       40.77       42.14      3.05 o 
  -2  -4  10        2.18        8.22      1.57 o 
  -1  -4  10        7.05        9.40      1.13 o 
   0  -4  10      181.71      178.70      4.56 o 
   1  -4  10      474.72      483.60      9.54 o 
   2  -4  10      170.31      177.28      6.71 o 
   3  -4  10       18.12       15.44      2.12 o 
   4  -4  10      119.45      121.75      5.62 o 
   5  -4  10       63.34       64.69      4.04 o 
   6  -4  10       11.64       10.17      1.89 o 
   7  -4  10       22.77       21.72      2.60 o 
   8  -4  10       52.23       54.53      3.93 o 
   9  -4  10       12.99       11.12      2.32 o 
  -5  -3  10       97.29       97.39      4.74 o 
  -4  -3  10      129.62      121.29      5.20 o 
  -3  -3  10       69.44       65.96      3.51 o 
  -2  -3  10      224.68      237.99      7.60 o 
  -1  -3  10      658.28      643.63     12.80 o 
   0  -3  10      746.89      733.62     13.23 o 
   1  -3  10      584.55      609.87     11.41 o 
   2  -3  10      187.38      195.37      7.14 o 
   3  -3  10      134.05      127.77      5.57 o 
   4  -3  10      425.72      418.17     12.57 o 
   5  -3  10      121.06      113.51      5.28 o 
   6  -3  10      129.66      125.91      5.75 o 
   7  -3  10       18.78       19.88      2.47 o 
   8  -3  10       77.77       75.57      4.44 o 
  -7  -2  10       16.74       15.22      2.32 o 
  -6  -2  10       83.62       84.07      4.34 o 
  -5  -2  10       73.98       76.52      2.77 o 
  -4  -2  10      340.91      347.79      7.05 o 
  -3  -2  10      887.72      885.26     15.01 o 
  -2  -2  10        4.16        3.82      0.74 o 
  -1  -2  10      189.96      193.69      3.56 o 
   0  -2  10      491.75      484.23      9.24 o 
   1  -2  10     1007.08     1026.60     25.59 o 
   2  -2  10      179.34      174.05      6.53 o 
   3  -2  10      207.70      207.48      7.39 o 
   4  -2  10      343.61      345.03      7.00 o 
   5  -2  10      452.05      440.64     13.05 o 
   6  -2  10       68.37       68.64      2.60 o 
   7  -2  10        3.58        2.75      1.82 o 
   8  -2  10      113.54      115.61      3.77 o 
  -7  -1  10        5.00        8.90      1.95 o 
  -6  -1  10       28.31       31.14      2.75 o 
  -5  -1  10      261.29      265.64      8.42 o 
  -4  -1  10       17.45       15.76      1.23 o 
  -3  -1  10       11.50        8.45      0.94 o 
  -2  -1  10      131.93      131.74      3.51 o 
  -1  -1  10      193.58      196.29      3.58 o 
   0  -1  10       59.52       57.97      2.12 o 
   1  -1  10     1173.01     1148.85     28.13 o 
   2  -1  10      107.18      107.92      4.75 o 
   3  -1  10       42.58       45.27      2.98 o 
   4  -1  10     1329.47     1358.57     33.20 o 
   5  -1  10      855.99      850.77     14.97 o 
   6  -1  10       56.04       48.87      2.20 o 
   7  -1  10        5.54        5.54      1.09 o 
   8  -1  10       18.92       20.49      1.65 o 
   9  -1  10       22.75       18.09      2.44 o 
  10  -1  10       10.05        7.02      2.04 o 
  -7   0  10       39.23       43.91      3.40 o 
  -6   0  10       34.54       33.91      2.87 o 
  -5   0  10      314.43      326.12      9.77 o 
  -4   0  10        5.65        7.34      1.36 o 
  -3   0  10       11.78       10.20      1.39 o 
  -2   0  10      101.08       98.54      6.67 o 
  -1   0  10      849.99      857.80     11.86 o 
   0   0  10      333.90      351.28     10.25 o 
   1   0  10      754.13      771.05     19.70 o 
   2   0  10      306.05      303.87      9.33 o 
   3   0  10      368.50      367.57     10.87 o 
   4   0  10      502.90      490.88     13.82 o 
   5   0  10      415.51      414.72      8.27 o 
   6   0  10      254.26      263.59      6.02 o 
   7   0  10        1.78        2.43      0.88 o 
   8   0  10      133.90      129.78      4.05 o 
   9   0  10       25.39       27.40      2.78 o 
  10   0  10       25.32       26.62      3.03 o 
  -7   1  10        2.67        3.38      1.61 o 
  -6   1  10       11.90       13.65      2.02 o 
  -5   1  10       19.79       18.06      2.05 o 
  -4   1  10        8.50        8.66      1.41 o 
  -3   1  10       14.20       14.46      1.15 o 
  -2   1  10      226.33      229.11      4.98 o 
  -1   1  10      493.23      549.93      9.75 o 
   0   1  10      841.83      805.50     20.23 o 
   1   1  10       20.08       26.90      2.17 o 
   2   1  10      155.66      157.95      5.86 o 
   3   1  10     1473.13     1491.30     35.75 o 
   4   1  10        2.57        5.68      1.29 o 
   5   1  10        6.31        3.36      0.83 o 
   6   1  10      484.48      470.43      9.32 o 
   7   1  10      268.69      280.73      6.48 o 
   8   1  10       29.85       31.67      2.97 o 
   9   1  10       26.53       24.53      2.72 o 
  10   1  10       17.66       15.27      2.55 o 
  -7   2  10        0.98        0.51      1.34 o 
  -6   2  10      144.23      141.07      5.91 o 
  -5   2  10        5.58        5.65      1.41 o 
  -4   2  10       41.24       40.68      2.73 o 
  -3   2  10        1.57        1.35      0.63 o 
  -2   2  10      193.19      190.68      4.39 o 
  -1   2  10      439.43      425.94      8.05 o 
   0   2  10       20.54       24.35      2.05 o 
   1   2  10      266.47      272.27      8.42 o 
   2   2  10      345.35      330.19      9.82 o 
   3   2  10     1907.06     1853.27     43.52 o 
   4   2  10        6.96       16.08      1.89 o 
   5   2  10      202.98      206.70      7.29 o 
   6   2  10      182.43      172.37      4.51 o 
   7   2  10      649.30      663.69     12.54 o 
   8   2  10       10.56        9.77      1.84 o 
   9   2  10        0.53        0.98      1.41 o 
  10   2  10       80.91       80.94      4.90 o 
  -7   3  10       12.35       14.48      2.34 o 
  -6   3  10       73.86       65.32      3.84 o 
  -5   3  10       87.06       83.19      4.14 o 
  -4   3  10       80.46       81.95      3.86 o 
  -3   3  10      214.28      219.40      5.86 o 
  -2   3  10        3.66        4.32      0.77 o 
  -1   3  10      165.62      159.63      4.36 o 
   0   3  10     1070.74     1013.86     24.96 o 
   1   3  10      628.61      630.66     16.52 o 
   2   3  10      805.81      776.11     19.80 o 
   3   3  10      436.57      430.38     12.21 o 
   4   3  10        2.04        0.56      0.84 o 
   5   3  10       17.69       15.69      1.91 o 
   6   3  10       34.72       38.82      1.99 o 
   7   3  10      110.29      109.82      3.57 o 
   8   3  10      205.97      205.62      7.80 o 
   9   3  10        3.59        2.58      1.62 o 
  10   3  10       19.50       21.98      2.93 o 
  -7   4  10      138.96      135.29      6.13 o 
  -6   4  10       76.98       74.10      4.19 o 
  -5   4  10        4.88        5.12      1.54 o 
  -4   4  10      263.27      286.77     12.28 o 
  -3   4  10       60.15       62.31      2.39 o 
  -2   4  10      405.84      406.16      7.96 o 
  -1   4  10       13.09       12.87      1.12 o 
   0   4  10        7.01        7.45      1.34 o 
   1   4  10      154.77      166.65      6.10 o 
   2   4  10      227.42      229.36      7.64 o 
   3   4  10      148.26      157.09      5.91 o 
   4   4  10        8.71        7.37      1.44 o 
   5   4  10       60.88       49.30      3.11 o 
   6   4  10      156.95      160.54      4.42 o 
   7   4  10      657.96      624.79     16.95 o 
   8   4  10       15.54       15.59      2.34 o 
   9   4  10       39.55       44.18      3.68 o 
  10   4  10       63.13       65.55      4.64 o 
  -7   5  10      102.82      100.53      5.28 o 
  -6   5  10       12.67       10.12      2.02 o 
  -5   5  10       16.23       11.51      1.89 o 
  -4   5  10      620.21      624.21     11.72 o 
  -3   5  10     1322.90     1327.11     22.31 o 
  -2   5  10       29.28       25.55      1.56 o 
  -1   5  10      627.22      621.32     11.33 o 
   0   5  10      130.37      113.70      4.89 o 
   1   5  10     1151.65     1108.08     27.40 o 
   2   5  10      425.93      422.40     12.19 o 
   3   5  10       94.47       87.23      4.22 o 
   4   5  10      226.67      216.23      7.50 o 
   5   5  10      397.52      381.50     11.40 o 
   6   5  10      180.22      164.66      4.51 o 
   7   5  10      457.12      449.27     13.25 o 
   8   5  10        9.96        7.70      1.84 o 
   9   5  10        0.65       -0.05      1.39 o 
  -7   6  10       34.16       33.56      3.26 o 
  -6   6  10       83.03       80.32      4.39 o 
  -5   6  10      121.53      126.46      5.53 o 
  -4   6  10       32.09       32.23      1.95 o 
  -3   6  10      749.23      738.62     13.43 o 
  -2   6  10      906.75      900.24     15.83 o 
  -1   6  10      652.50      662.01     17.91 o 
   0   6  10       68.23       69.92      3.88 o 
   1   6  10     1185.64     1213.57     29.92 o 
   2   6  10        5.52        3.79      1.23 o 
   3   6  10      102.83      114.45      5.05 o 
   4   6  10      330.58      325.34     10.17 o 
   5   6  10      244.91      245.48      8.37 o 
   6   6  10       28.25       37.62      2.07 o 
   7   6  10       34.48       34.89      2.98 o 
   8   6  10        5.37        5.20      1.76 o 
   9   6  10       26.20       26.98      3.18 o 
  -6   7  10        0.40        0.58      1.52 o 
  -5   7  10        2.96        1.95      1.44 o 
  -4   7  10       47.98       46.96      2.33 o 
  -3   7  10      141.03      139.89      4.06 o 
  -2   7  10       35.01       33.30      1.85 o 
  -1   7  10       17.25       12.56      1.82 o 
   0   7  10        7.74       11.96      1.84 o 
   1   7  10     1528.00     1557.45     37.88 o 
   2   7  10      283.41      278.76      9.24 o 
   3   7  10      135.35      125.45      5.47 o 
   4   7  10        7.18        6.59      1.54 o 
   5   7  10      246.04      243.31      8.45 o 
   6   7  10      397.57      394.05     11.98 o 
   7   7  10        0.81        1.24      1.26 o 
   8   7  10        6.18        7.32      1.99 o 
  -6   8  10        0.60        0.98      1.69 o 
  -5   8  10      105.39      105.81      3.73 o 
  -4   8  10        0.54        1.66      0.96 o 
  -3   8  10      268.50      260.35      6.18 o 
  -2   8  10      332.79      313.43     10.34 o 
  -1   8  10      358.73      352.46     11.16 o 
   0   8  10      354.52      355.62     11.23 o 
   1   8  10      195.99      216.33      8.03 o 
   2   8  10      234.71      229.64      8.32 o 
   3   8  10       33.43       32.62      2.83 o 
   4   8  10      154.07      136.23      5.90 o 
   5   8  10        6.43        9.05      1.22 o 
   6   8  10       78.72       77.36      4.41 o 
   7   8  10        3.50        4.79      1.64 o 
   8   8  10       26.57       27.25      3.11 o 
  -5   9  10       16.40       13.28      1.65 o 
  -4   9  10        1.13        0.69      0.93 o 
  -3   9  10      287.03      272.34      6.47 o 
  -2   9  10       69.17       60.94      4.08 o 
  -1   9  10      105.54       99.61      5.12 o 
   0   9  10      210.04      208.87      7.95 o 
   1   9  10      539.36      537.03     15.64 o 
   2   9  10       94.25      102.06      5.20 o 
   3   9  10       27.15       30.65      2.88 o 
   4   9  10       17.85       23.85      2.60 o 
   5   9  10       15.34       13.25      2.05 o 
   6   9  10       32.19       31.87      3.00 o 
   7   9  10        3.88        3.06      1.54 o 
  -4  10  10        5.46        5.06      1.27 o 
  -3  10  10       13.81       19.86      2.77 o 
  -2  10  10       12.49       11.70      2.29 o 
  -1  10  10      274.43      282.55     10.07 o 
   0  10  10        1.43        2.25      1.56 o 
   1  10  10       96.73       93.03      5.04 o 
   2  10  10      337.57      347.42     11.65 o 
   3  10  10      102.82      102.06      5.35 o 
   4  10  10        1.24        1.06      1.23 o 
   5  10  10       89.59       92.65      4.97 o 
   6  10  10        1.47        0.65      1.29 o 
  -1  11  10       95.72      108.20      5.81 o 
   0  11  10       25.61       23.49      2.93 o 
   1  11  10       21.09       18.65      2.65 o 
   2  11  10        8.97        7.82      1.71 o 
   3  11  10      182.18      222.01      8.98 o 
   4  11  10      101.56      113.64      5.90 o 
  -1  -8  11       19.72       28.06      3.23 o 
   0  -8  11       12.93       12.72      2.42 o 
   1  -8  11        0.36        1.50      1.05 o 
   2  -8  11       65.41       65.05      4.46 o 
   3  -8  11       31.85       38.68      3.64 o 
  -3  -7  11       30.64       27.02      3.03 o 
  -2  -7  11        4.07        3.56      1.79 o 
  -1  -7  11        0.57        1.18      1.54 o 
   0  -7  11        5.04        5.12      1.81 o 
   1  -7  11       63.12       58.34      4.44 o 
   2  -7  11       18.04       17.48      2.65 o 
   3  -7  11       24.56       26.94      3.15 o 
   4  -7  11      294.46      286.36     10.50 o 
   5  -7  11      135.57      135.74      6.71 o 
  -4  -6  11       15.20       17.92      2.73 o 
  -3  -6  11        2.45        1.13      1.34 o 
  -2  -6  11       23.24       23.22      2.73 o 
  -1  -6  11       21.18       15.52      2.22 o 
   0  -6  11      138.02      146.30      4.38 o 
   1  -6  11      236.24      220.10      7.01 o 
   2  -6  11       75.09       68.28      4.17 o 
   3  -6  11       34.26       36.97      3.33 o 
   4  -6  11      170.51      158.99      7.04 o 
   5  -6  11      136.99      137.18      6.58 o 
   6  -6  11       18.42       17.58      2.80 o 
  -5  -5  11        2.08        1.26      1.54 o 
  -4  -5  11       12.43       13.10      2.24 o 
  -3  -5  11       38.51       34.90      3.06 o 
  -2  -5  11       60.38       62.42      3.91 o 
  -1  -5  11      245.31      242.18      8.40 o 
   0  -5  11       20.46       21.66      1.71 o 
   1  -5  11        2.81        3.15      1.08 o 
   2  -5  11       48.66       53.80      3.68 o 
   3  -5  11      114.93      104.71      5.37 o 
   4  -5  11       34.53       42.36      3.50 o 
   5  -5  11      125.07      136.60      6.36 o 
   6  -5  11        6.12        7.77      2.02 o 
   7  -5  11        0.43        1.16      1.47 o 
  -5  -4  11      109.83      111.07      5.48 o 
  -4  -4  11        1.21       -0.08      1.24 o 
  -3  -4  11        9.30        9.59      1.82 o 
  -2  -4  11       77.52       77.71      4.14 o 
  -1  -4  11      132.26      138.78      5.62 o 
   0  -4  11      223.22      231.44      5.60 o 
   1  -4  11       45.55       45.47      3.68 o 
   2  -4  11      113.69      117.66      5.43 o 
   3  -4  11      297.76      290.17      9.81 o 
   4  -4  11      170.65      168.95      7.04 o 
   5  -4  11       50.50       51.73      3.79 o 
   6  -4  11      148.77      137.33      6.39 o 
   7  -4  11       11.88       10.40      2.15 o 
   8  -4  11        6.93        7.87      2.09 o 
  -5  -3  11      199.94      196.46      7.39 o 
  -4  -3  11       41.66       39.97      3.05 o 
  -3  -3  11        7.02        4.99      1.47 o 
  -2  -3  11      234.79      250.95      8.12 o 
  -1  -3  11      810.75      808.14     14.50 o 
   0  -3  11       40.47       50.01      2.28 o 
   1  -3  11      323.98      322.17      7.08 o 
   2  -3  11      458.43      475.04     13.90 o 
   3  -3  11      329.45      324.94     10.59 o 
   4  -3  11       39.80       45.32      3.33 o 
   5  -3  11       37.04       40.10      3.20 o 
   6  -3  11        1.28        2.75      1.46 o 
   7  -3  11        2.53        3.93      1.59 o 
   8  -3  11       55.65       62.20      4.24 o 
   9  -3  11       58.34       60.78      4.26 o 
  -4  -2  11       30.09       32.63      2.68 o 
  -3  -2  11      215.21      221.99      7.35 o 
  -2  -2  11      155.62      166.53      5.98 o 
  -1  -2  11     1347.54     1419.48     25.48 o 
   0  -2  11        2.46        2.58      1.01 o 
   1  -2  11     1042.61     1048.15     26.40 o 
   2  -2  11      467.49      474.25     13.77 o 
   3  -2  11      711.87      705.89     19.07 o 
   4  -2  11       40.81       40.42      3.13 o 
   5  -2  11        1.87        3.30      1.46 o 
   6  -2  11      130.44      123.96      5.81 o 
   7  -2  11       23.11       21.35      2.55 o 
   8  -2  11       39.68       41.23      3.46 o 
  -7  -1  11       73.53       89.07      4.89 o 
  -6  -1  11       36.89       34.79      2.90 o 
  -5  -1  11       69.23       67.54      3.68 o 
  -4  -1  11      168.80      164.31      5.85 o 
  -3  -1  11       44.30       56.64      3.21 o 
  -2  -1  11      245.12      251.09      5.27 o 
  -1  -1  11     2103.68     2071.37     27.05 o 
   0  -1  11        5.99        5.23      0.94 o 
   1  -1  11      638.73      623.95     16.81 o 
   2  -1  11       41.45       38.86      2.85 o 
   3  -1  11     1086.65     1127.53     28.28 o 
   4  -1  11       96.24      102.69      4.99 o 
   5  -1  11       71.80       70.08      2.63 o 
   6  -1  11      175.21      179.00      4.73 o 
   7  -1  11      432.14      430.41      8.97 o 
   8  -1  11       92.49       99.65      3.56 o 
   9  -1  11        0.41        0.03      1.29 o 
  10  -1  11       47.91       52.99      4.03 o 
  -7   0  11       63.98       70.90      4.34 o 
  -6   0  11       37.72       34.42      2.92 o 
  -5   0  11       66.79       71.86      3.83 o 
  -4   0  11       35.18       36.46      2.58 o 
  -3   0  11      429.30      427.10     11.48 o 
  -2   0  11      195.45      186.59      4.41 o 
  -1   0  11      550.52      544.65      8.08 o 
   0   0  11        1.27        1.13      0.86 o 
   1   0  11       10.15        7.19      1.46 o 
   2   0  11      461.83      440.34     12.67 o 
   3   0  11       92.92       74.41      3.91 o 
   4   0  11      200.45      204.22      7.45 o 
   5   0  11       17.16       23.24      2.74 o 
   6   0  11      254.10      259.48      6.06 o 
   7   0  11       64.26       67.30      2.78 o 
   8   0  11       48.71       58.45      2.72 o 
   9   0  11        2.59        1.81      1.54 o 
  10   0  11       41.14       34.47      3.40 o 
  -7   1  11       44.14       43.40      3.48 o 
  -6   1  11        1.39        2.58      1.42 o 
  -5   1  11       71.68       75.98      3.98 o 
  -4   1  11       13.29       15.09      1.86 o 
  -3   1  11       72.50       64.36      3.26 o 
  -2   1  11      329.76      323.64      6.63 o 
  -1   1  11      489.83      476.50      8.94 o 
   0   1  11      133.02      151.03      5.75 o 
   1   1  11      380.45      384.53     11.30 o 
   2   1  11      201.56      206.30      7.27 o 
   3   1  11      256.56      239.95      8.15 o 
   4   1  11       87.53       84.80      4.29 o 
   5   1  11       86.54       81.00      4.27 o 
   6   1  11      119.05      123.39      4.49 o 
   7   1  11       47.26       52.85      2.49 o 
   8   1  11        7.71        7.37      1.26 o 
   9   1  11       82.61       77.16      4.64 o 
  10   1  11        1.13        1.97      1.69 o 
  -7   2  11       14.74       13.68      2.24 o 
  -6   2  11       23.68       21.39      2.45 o 
  -5   2  11        6.11        4.75      1.42 o 
  -4   2  11       10.91        7.37      1.49 o 
  -3   2  11       53.24       50.26      2.13 o 
  -2   2  11      351.85      341.90      6.96 o 
  -1   2  11     1066.31     1034.30     17.55 o 
   0   2  11      174.51      163.66      6.06 o 
   1   2  11     1405.40     1361.83     32.90 o 
   2   2  11      550.00      517.66     14.26 o 
   3   2  11     1121.07     1114.06     27.66 o 
   4   2  11      261.62      250.32      8.51 o 
   5   2  11       87.25       78.44      4.14 o 
   6   2  11       64.70       68.88      3.73 o 
   7   2  11       72.79       79.25      3.06 o 
   8   2  11       10.41        8.46      1.84 o 
   9   2  11       13.94       15.65      2.45 o 
  10   2  11       59.12       63.79      4.47 o 
  -7   3  11       13.15       14.23      2.37 o 
  -6   3  11      124.50      135.90      5.98 o 
  -5   3  11       42.69       43.62      3.11 o 
  -4   3  11       21.79       19.13      2.05 o 
  -3   3  11      389.42      363.24      7.46 o 
  -2   3  11      205.88      201.18      4.78 o 
  -1   3  11        1.11        2.93      0.74 o 
   0   3  11      715.38      674.54     17.77 o 
   1   3  11     1017.33      915.38     23.11 o 
   2   3  11      163.64      154.45      5.96 o 
   3   3  11       93.59      104.46      4.74 o 
   4   3  11       29.44       26.50      2.34 o 
   5   3  11      357.56      331.09     10.49 o 
   6   3  11      238.05      237.72      5.79 o 
   7   3  11       36.21       29.75      3.55 o 
   8   3  11        3.81        2.85      1.54 o 
   9   3  11       31.84       34.92      3.41 o 
  10   3  11        7.00       10.35      2.35 o 
  -7   4  11       18.56       14.83      2.45 o 
  -6   4  11      178.72      167.99      6.81 o 
  -5   4  11      367.81      353.39     10.73 o 
  -4   4  11       12.19       11.13      1.74 o 
  -3   4  11      215.79      201.35      4.94 o 
  -2   4  11      470.11      457.57      8.95 o 
  -1   4  11       66.15       61.34      2.31 o 
   0   4  11      221.78      207.94      7.26 o 
   1   4  11      331.21      334.10     10.30 o 
   2   4  11      365.38      347.34     10.59 o 
   3   4  11      391.05      368.61     11.13 o 
   4   4  11      438.56      442.36     12.92 o 
   5   4  11      505.36      468.78     13.57 o 
   6   4  11       57.27       58.43      2.58 o 
   7   4  11        7.15       10.22      1.31 o 
   8   4  11       52.37       47.79      3.64 o 
   9   4  11       93.30       97.52      5.53 o 
  -7   5  11        8.99        6.01      2.04 o 
  -6   5  11       72.11       68.56      4.12 o 
  -5   5  11      243.37      239.91      8.28 o 
  -4   5  11       45.08       48.48      4.50 o 
  -3   5  11        4.84        2.88      0.92 o 
  -2   5  11      122.74      136.74      3.88 o 
  -1   5  11      417.96      424.13      8.44 o 
   0   5  11      529.47      515.36     14.53 o 
   1   5  11      124.64      120.06      5.27 o 
   2   5  11      811.21      759.45     19.96 o 
   3   5  11        8.08        6.61      1.51 o 
   4   5  11        1.30        0.13      0.94 o 
   5   5  11      968.22      930.34     24.00 o 
   6   5  11      149.79      146.04      4.27 o 
   7   5  11        5.26        5.48      1.56 o 
   8   5  11       11.15        9.44      1.95 o 
   9   5  11       86.66       86.55      5.17 o 
  -6   6  11       67.23       71.16      4.34 o 
  -5   6  11      251.57      256.76      8.75 o 
  -4   6  11      191.00      198.03      5.16 o 
  -3   6  11      149.81      144.51      4.15 o 
  -2   6  11      427.21      412.89      8.47 o 
  -1   6  11      762.83      785.41     20.82 o 
   0   6  11       67.81       68.99      3.94 o 
   1   6  11     1163.79     1105.25     27.86 o 
   2   6  11       45.12       43.77      3.15 o 
   3   6  11      364.87      344.64     10.78 o 
   4   6  11        2.18        1.37      1.11 o 
   5   6  11      187.86      187.62      7.21 o 
   6   6  11       86.49       89.45      3.27 o 
   7   6  11      309.47      297.83     10.09 o 
   8   6  11      128.84      125.18      6.10 o 
   9   6  11       33.78       36.31      3.63 o 
  -6   7  11       33.51       36.05      3.35 o 
  -5   7  11       88.61       88.47      4.67 o 
  -4   7  11        2.06        1.31      0.94 o 
  -3   7  11        9.17       12.46      1.40 o 
  -2   7  11       39.39       39.98      2.13 o 
  -1   7  11        5.25        4.84      1.62 o 
   0   7  11        9.35       11.51      1.92 o 
   1   7  11      537.80      523.78     15.12 o 
   2   7  11       43.47       43.86      3.28 o 
   3   7  11       32.56       29.24      2.73 o 
   4   7  11      445.32      436.43     13.10 o 
   5   7  11      334.17      310.90     10.27 o 
   6   7  11      123.29      116.65      5.43 o 
   7   7  11      148.77      150.20      6.59 o 
   8   7  11       54.35       53.95      4.09 o 
  -5   8  11       68.57       62.17      3.99 o 
  -4   8  11       37.05       32.90      4.21 o 
  -3   8  11        1.02        1.97      1.49 o 
  -2   8  11      125.93      116.64      4.02 o 
  -1   8  11      308.83      305.02     10.45 o 
   0   8  11       83.15       81.80      4.65 o 
   1   8  11      124.95      146.20      6.44 o 
   2   8  11      610.11      607.45     17.24 o 
   3   8  11       25.48       25.38      2.68 o 
   4   8  11       17.46       15.07      2.24 o 
   5   8  11       79.21       89.95      4.85 o 
   6   8  11       86.21      100.92      5.18 o 
   7   8  11        1.30        2.63      1.52 o 
   8   8  11       19.30       17.05      2.68 o 
  -5   9  11       58.23       58.59      3.94 o 
  -4   9  11       44.42       42.82      2.47 o 
  -3   9  11        1.25        0.84      0.89 o 
  -2   9  11       34.76       31.34      3.15 o 
  -1   9  11      178.74      175.33      7.39 o 
   0   9  11      174.94      175.43      7.44 o 
   1   9  11       52.21       49.22      3.79 o 
   2   9  11       50.07       57.68      3.96 o 
   3   9  11        1.88        2.42      1.44 o 
   4   9  11       30.05       30.13      2.98 o 
   5   9  11        2.04        0.59      0.77 o 
   6   9  11       17.42       19.41      2.55 o 
   7   9  11        8.43        8.48      2.05 o 
  -4  10  11       21.23       17.24      2.40 o 
  -3  10  11      236.78      251.84      9.76 o 
  -2  10  11        8.63        7.16      2.04 o 
  -1  10  11       53.14       68.10      4.46 o 
   0  10  11      151.78      151.65      6.97 o 
   1  10  11      466.11      519.25     15.99 o 
   2  10  11        9.21       10.70      2.20 o 
   3  10  11       17.10       13.37      2.25 o 
   4  10  11       19.35       15.77      2.40 o 
   5  10  11       85.40      100.27      5.23 o 
   6  10  11       72.20       72.19      4.62 o 
   1  11  11      262.53      288.07      7.61 o 
   2  11  11      110.86      133.88      6.79 o 
   3  11  11        1.89        2.15      1.62 o 
   4  11  11       14.27       17.71      2.72 o 
   1  -8  12       16.55       19.88      2.85 o 
  -1  -7  12      132.56      116.47      6.01 o 
   0  -7  12       52.68       54.42      4.09 o 
   1  -7  12        0.38        0.59      1.12 o 
   2  -7  12       39.39       40.24      3.64 o 
   3  -7  12       99.59       93.66      5.50 o 
  -3  -6  12        5.09        5.67      2.00 o 
  -2  -6  12       86.68       77.67      4.70 o 
  -1  -6  12      158.79      152.50      6.74 o 
   0  -6  12        9.75        9.62      2.12 o 
   1  -6  12        5.38        7.69      2.01 o 
   2  -6  12       85.94       79.81      4.70 o 
   3  -6  12       27.60       27.78      3.10 o 
   4  -6  12        9.62        8.35      2.09 o 
   5  -6  12        1.63        1.28      1.57 o 
  -4  -5  12       11.97       11.73      2.27 o 
  -3  -5  12        3.77        0.84      1.44 o 
  -2  -5  12        0.51       -0.38      1.31 o 
  -1  -5  12       31.74       32.70      3.10 o 
   0  -5  12        7.31        9.09      1.37 o 
   1  -5  12       11.71       11.44      1.52 o 
   2  -5  12      128.85      123.56      6.00 o 
   3  -5  12      377.42      399.31     12.85 o 
   4  -5  12       66.70       64.16      4.42 o 
   5  -5  12       24.73       19.46      2.78 o 
   6  -5  12       22.57       25.94      3.13 o 
  -5  -4  12        0.33        2.30      1.72 o 
  -4  -4  12       63.06       63.15      4.11 o 
  -3  -4  12        0.43        1.18      1.34 o 
  -2  -4  12       10.61        8.23      1.77 o 
  -1  -4  12      110.25      114.52      5.22 o 
   0  -4  12      218.56      220.94      5.58 o 
   1  -4  12      344.29      359.12     11.46 o 
   2  -4  12      417.27      419.71     13.02 o 
   3  -4  12      394.91      395.41     12.52 o 
   4  -4  12       88.76       88.04      4.95 o 
   5  -4  12        1.82        2.73      1.54 o 
   6  -4  12       82.63       88.39      5.20 o 
   7  -4  12       62.49       63.58      4.51 o 
  -4  -3  12       63.66       64.39      3.96 o 
  -3  -3  12      229.27      244.88      8.32 o 
  -2  -3  12       41.19       46.81      3.20 o 
  -1  -3  12        3.49        2.99      1.00 o 
   0  -3  12      143.06      158.03      5.00 o 
   1  -3  12        7.96        8.88      1.77 o 
   2  -3  12      173.44      180.43      7.19 o 
   3  -3  12      358.89      388.44     12.31 o 
   4  -3  12       91.33      100.97      5.30 o 
   5  -3  12       14.13       17.29      2.39 o 
   6  -3  12       36.58       40.14      3.40 o 
   7  -3  12      153.09      144.17      6.74 o 
   8  -3  12        6.72        5.05      1.94 o 
  -3  -2  12      586.68      618.55     16.27 o 
  -2  -2  12      103.46      104.26      4.62 o 
  -1  -2  12      664.77      690.44     12.98 o 
   0  -2  12      227.57      250.62      5.89 o 
   1  -2  12      558.65      572.96     16.13 o 
   2  -2  12        0.88        1.54      1.28 o 
   3  -2  12       42.07       40.49      3.21 o 
   4  -2  12      180.05      176.95      7.24 o 
   5  -2  12      259.38      259.91      9.43 o 
   6  -2  12      120.53      121.26      5.95 o 
   7  -2  12       29.32       26.47      3.00 o 
   8  -2  12       10.67       10.63      2.25 o 
   9  -2  12      102.22      107.31      5.78 o 
  -6  -1  12       44.48       43.72      3.38 o 
  -5  -1  12        3.54        2.75      1.36 o 
  -4  -1  12       48.64       54.95      3.30 o 
  -3  -1  12      284.30      294.17      8.65 o 
  -2  -1  12       77.24       85.66      3.62 o 
  -1  -1  12       35.57       32.91      1.76 o 
   0  -1  12       18.96       17.29      2.10 o 
   1  -1  12      147.46      151.99      6.23 o 
   2  -1  12      150.66      148.13      6.21 o 
   3  -1  12       14.20       12.27      1.94 o 
   4  -1  12      117.66      116.02      5.53 o 
   5  -1  12      194.93      204.97      5.14 o 
   6  -1  12      241.26      242.05      5.91 o 
   7  -1  12        4.27        4.80      1.14 o 
   8  -1  12       65.95       65.13      2.94 o 
   9  -1  12      100.24      101.41      5.22 o 
  -6   0  12       22.44       25.94      2.72 o 
  -5   0  12       27.85       28.19      2.60 o 
  -4   0  12        4.16        5.67      1.41 o 
  -3   0  12      319.87      316.73      9.21 o 
  -2   0  12      221.31      209.26      4.92 o 
  -1   0  12      152.09      153.78      3.18 o 
   0   0  12       94.17       99.89      4.69 o 
   1   0  12      199.05      173.75      6.63 o 
   2   0  12      144.70      137.34      5.80 o 
   3   0  12       10.91        7.97      1.67 o 
   4   0  12        5.04        3.23      1.37 o 
   5   0  12        1.55        1.61      0.80 o 
   6   0  12       40.58       48.52      2.35 o 
   7   0  12       80.24       86.08      4.04 o 
   8   0  12      276.69      272.35      6.73 o 
   9   0  12       52.64       56.44      3.99 o 
  -6   1  12      151.52      150.69      6.38 o 
  -5   1  12        0.85        3.74      1.41 o 
  -4   1  12        1.90        2.09      1.09 o 
  -3   1  12      483.86      469.62     12.59 o 
  -2   1  12       90.10      101.10      3.09 o 
  -1   1  12       43.49       43.38      2.05 o 
   0   1  12       59.83       55.87      3.36 o 
   1   1  12      269.34      264.32      8.85 o 
   2   1  12       15.93       12.31      1.92 o 
   3   1  12       33.19       31.92      2.75 o 
   4   1  12      304.29      303.94      9.97 o 
   5   1  12      165.71      179.47      7.07 o 
   6   1  12      273.22      278.37      6.56 o 
   7   1  12      204.36      206.67      5.49 o 
   8   1  12      137.96      146.76      4.57 o 
   9   1  12       66.84       69.33      4.49 o 
  -6   2  12       25.76       24.05      2.68 o 
  -5   2  12       49.50       43.15      3.16 o 
  -4   2  12        0.96        0.33      1.13 o 
  -3   2  12       15.15       15.37      1.77 o 
  -2   2  12      350.15      325.38      6.98 o 
  -1   2  12      860.42      793.51     14.05 o 
   0   2  12      130.78      113.94      5.04 o 
   1   2  12      243.73      249.03      8.33 o 
   2   2  12     2188.06     2040.69     48.19 o 
   3   2  12      415.12      367.53     11.35 o 
   4   2  12      206.36      202.89      7.59 o 
   5   2  12        0.96        2.45      1.33 o 
   6   2  12       42.28       37.28      2.04 o 
   7   2  12      103.90       99.14      3.56 o 
   8   2  12      103.41      102.57      5.28 o 
   9   2  12        5.11        5.10      1.91 o 
  -6   3  12       30.08       32.47      3.06 o 
  -5   3  12        1.20        3.50      1.54 o 
  -4   3  12       68.79       62.47      3.66 o 
  -3   3  12      108.32      116.34      5.72 o 
  -2   3  12      102.96      113.32      3.43 o 
  -1   3  12       94.45      101.54      3.14 o 
   0   3  12      209.15      191.13      7.04 o 
   1   3  12      630.95      611.75     16.71 o 
   2   3  12        4.46        4.70      1.37 o 
   3   3  12       77.52       62.82      3.66 o 
   4   3  12       22.42       18.75      2.24 o 
   5   3  12       51.67       60.65      3.86 o 
   6   3  12        4.60        5.77      1.11 o 
   7   3  12        0.75        1.03      0.84 o 
   8   3  12       31.45       32.07      3.11 o 
   9   3  12       12.70       14.86      2.50 o 
  -6   4  12        3.54        3.20      1.74 o 
  -5   4  12       46.21       39.19      3.08 o 
  -4   4  12       62.44       61.29      3.56 o 
  -3   4  12      607.52      601.49     11.44 o 
  -2   4  12      195.59      185.46      4.74 o 
  -1   4  12      290.46      296.69      6.50 o 
   0   4  12        4.12        5.28      1.44 o 
   1   4  12      187.29      167.94      6.59 o 
   2   4  12      376.41      352.51     10.97 o 
   3   4  12     1648.46     1530.28     37.27 o 
   4   4  12      332.84      307.53     10.10 o 
   5   4  12      100.76       89.22      4.65 o 
   6   4  12      100.48      104.16      3.62 o 
   7   4  12      175.80      155.95      4.67 o 
   8   4  12       25.70       27.32      2.97 o 
   9   4  12        1.18        0.89      1.47 o 
  -6   5  12       18.11       22.02      2.82 o 
  -5   5  12       14.93       14.46      2.27 o 
  -4   5  12      146.99      136.60      5.68 o 
  -3   5  12      688.63      660.36     12.48 o 
  -2   5  12      494.32      500.55      9.90 o 
  -1   5  12       65.65       63.63      3.86 o 
   0   5  12      171.40      174.33      6.87 o 
   1   5  12      640.16      618.55     17.13 o 
   2   5  12       98.57       83.77      4.41 o 
   3   5  12        1.04        0.22      1.03 o 
   4   5  12       98.26       95.88      4.82 o 
   5   5  12      258.51      255.72      9.03 o 
   6   5  12       13.00       13.70      1.47 o 
   7   5  12       21.85       19.98      2.42 o 
   8   5  12        1.32       -0.17      1.11 o 
   9   5  12        3.93        4.82      1.84 o 
  -6   6  12        1.67        3.45      1.74 o 
  -5   6  12      113.19      109.91      5.32 o 
  -4   6  12      103.37      108.04      4.99 o 
  -3   6  12      259.43      263.18      6.31 o 
  -2   6  12       30.30       30.05      1.90 o 
  -1   6  12       18.88       14.83      2.17 o 
   0   6  12      117.52      111.32      5.37 o 
   1   6  12      186.80      191.00      7.44 o 
   2   6  12       52.81       58.59      3.78 o 
   3   6  12      214.24      206.97      7.84 o 
   4   6  12        9.17        9.64      1.87 o 
   5   6  12      350.20      340.90     11.13 o 
   6   6  12      130.56      132.75      4.23 o 
   7   6  12       28.78       27.86      2.88 o 
   8   6  12       28.95       28.01      3.01 o 
  -5   7  12       14.35       11.45      2.10 o 
  -4   7  12       56.06       56.47      2.71 o 
  -3   7  12      155.29      156.59      4.57 o 
  -2   7  12       26.62       24.77      1.74 o 
  -1   7  12      245.18      245.08      8.98 o 
   0   7  12      373.50      392.41     12.44 o 
   1   7  12        1.72        1.11      1.19 o 
   2   7  12       66.78       64.06      4.08 o 
   3   7  12      247.04      265.01      9.43 o 
   4   7  12       18.02       18.65      2.40 o 
   5   7  12      162.76      162.16      6.89 o 
   6   7  12      222.91      211.13      5.72 o 
   7   7  12       94.12       91.22      5.09 o 
   8   7  12       64.31       65.32      4.46 o 
  -5   8  12        1.07       -1.29      1.42 o 
  -4   8  12       62.56       57.83      2.80 o 
  -3   8  12       47.72       45.47      2.45 o 
  -2   8  12        1.90        2.72      1.62 o 
  -1   8  12        4.31        6.41      1.86 o 
   0   8  12      225.47      215.61      8.46 o 
   1   8  12        2.91        6.29      1.81 o 
   2   8  12       30.93       35.09      3.21 o 
   3   8  12       76.53       75.17      4.56 o 
   4   8  12      222.10      221.21      8.40 o 
   5   8  12       41.32       43.57      3.51 o 
   6   8  12       84.69       84.76      4.80 o 
   7   8  12       91.59       95.52      5.33 o 
  -4   9  12        9.05        9.85      1.89 o 
  -3   9  12        1.97        3.31      1.71 o 
  -2   9  12        1.23        0.07      1.37 o 
  -1   9  12       23.69       26.12      3.05 o 
   0   9  12       65.28       64.16      4.47 o 
   1   9  12       18.79       16.20      2.44 o 
   2   9  12      207.60      208.61      8.40 o 
   3   9  12       34.84       37.16      3.40 o 
   4   9  12      174.33      164.86      7.31 o 
   5   9  12       63.76       62.58      4.31 o 
   6   9  12        0.71        1.03      1.46 o 
  -1  10  12      363.28      401.08     13.52 o 
   0  10  12      237.60      247.62      9.81 o 
   1  10  12        8.28       12.19      2.45 o 
   2  10  12       13.08        9.97      2.24 o 
   3  10  12      253.91      302.20     11.03 o 
   4  10  12       63.30       64.85      4.61 o 
   5  10  12        7.44       11.71      2.24 o 
   0  -7  13       12.53       10.10      2.34 o 
  -2  -6  13        0.35        0.60      1.67 o 
  -1  -6  13       28.90       37.85      3.56 o 
   0  -6  13       77.59       75.24      4.72 o 
   1  -6  13       36.59       40.83      3.51 o 
   2  -6  13        6.26        8.27      2.15 o 
   3  -6  13       21.37       28.16      3.18 o 
   4  -6  13        0.84       -0.07      1.64 o 
  -3  -5  13       64.33       76.17      4.72 o 
  -2  -5  13       19.26       20.96      2.70 o 
  -1  -5  13       11.24       12.57      2.12 o 
   0  -5  13       58.04       62.57      4.17 o 
   1  -5  13       51.08       60.71      4.21 o 
   2  -5  13       35.22       37.85      3.54 o 
   3  -5  13       76.94       73.52      4.84 o 
   4  -5  13        1.07        0.60      1.51 o 
   5  -5  13       71.98       83.52      5.25 o 
  -4  -4  13        9.65       12.47      2.40 o 
  -3  -4  13        0.68        1.59      1.46 o 
  -2  -4  13       66.68       58.96      3.96 o 
  -1  -4  13       31.48       32.88      2.92 o 
   0  -4  13       12.86       12.75      1.99 o 
   1  -4  13      419.54      457.43     14.03 o 
   2  -4  13       54.48       57.78      4.09 o 
   3  -4  13        4.09        4.61      1.77 o 
   4  -4  13      171.81      173.79      7.55 o 
   5  -4  13      206.38      221.30      8.99 o 
   6  -4  13        6.94        5.18      2.02 o 
  -3  -3  13        6.48        6.03      1.74 o 
  -2  -3  13       56.75       58.39      3.76 o 
  -1  -3  13      107.95      103.00      4.94 o 
   0  -3  13       95.55      105.03      4.21 o 
   1  -3  13       80.84       91.16      4.97 o 
   2  -3  13      243.76      271.06      9.69 o 
   3  -3  13       43.25       40.68      3.38 o 
   4  -3  13      151.60      157.85      7.09 o 
   5  -3  13      186.59      194.43      8.00 o 
   6  -3  13       15.34       13.27      2.37 o 
   7  -3  13        2.91        3.00      1.84 o 
  -2  -2  13      384.13      385.27     11.33 o 
  -1  -2  13      460.60      479.51      9.69 o 
   0  -2  13       59.49       64.24      3.99 o 
   1  -2  13       50.32       43.62      3.40 o 
   2  -2  13      142.92      148.77      6.51 o 
   3  -2  13      483.22      486.79     14.71 o 
   4  -2  13       77.88       77.72      4.64 o 
   5  -2  13       17.33       18.97      2.55 o 
   6  -2  13       18.72       18.24      2.63 o 
   7  -2  13      141.57      143.31      6.79 o 
   8  -2  13       38.22       32.85      3.40 o 
  -3  -1  13       97.04       96.00      4.24 o 
  -2  -1  13      427.34      449.32     11.98 o 
  -1  -1  13       35.08       36.35      2.04 o 
   0  -1  13      143.41      145.66      6.23 o 
   1  -1  13      422.88      418.31     12.84 o 
   2  -1  13        0.85        2.58      1.34 o 
   3  -1  13        2.23        2.75      1.36 o 
   4  -1  13      812.44      816.57     22.21 o 
   5  -1  13        8.55        6.25      1.84 o 
   6  -1  13        0.67        1.97      1.41 o 
   7  -1  13      143.56      145.09      6.78 o 
   8  -1  13       13.41       11.84      2.32 o 
  -5   0  13       25.15       22.79      2.47 o 
  -4   0  13        4.45        5.73      1.49 o 
  -3   0  13       77.69       86.50      4.03 o 
  -2   0  13      288.44      275.13      8.27 o 
  -1   0  13        9.38        9.27      1.07 o 
   0   0  13        1.47        2.48      1.28 o 
   1   0  13       61.45       62.90      3.79 o 
   2   0  13      397.51      401.06     12.32 o 
   3   0  13       19.89       20.52      2.37 o 
   4   0  13        1.74        3.30      1.54 o 
   5   0  13       40.68       39.38      3.26 o 
   6   0  13       59.96       61.84      3.66 o 
   7   0  13      144.63      153.47      4.67 o 
   8   0  13      237.28      240.18      6.34 o 
   9   0  13       33.38       39.19      3.51 o 
  -6   1  13        2.06        0.66      1.46 o 
  -5   1  13       20.60       30.22      2.78 o 
  -4   1  13        0.68        3.98      1.39 o 
  -3   1  13       30.32       32.35      2.50 o 
  -2   1  13       14.41       16.54      1.40 o 
  -1   1  13        7.72        7.39      1.47 o 
   0   1  13      173.12      163.50      6.61 o 
   1   1  13      436.57      384.30     11.93 o 
   2   1  13      157.83      155.23      6.43 o 
   3   1  13       16.73       22.02      2.48 o 
   4   1  13      304.17      315.98     10.50 o 
   5   1  13      291.01      254.76      9.23 o 
   6   1  13      384.23      386.97     16.57 o 
   7   1  13       17.48       20.71      1.79 o 
   8   1  13       95.72      100.59      3.79 o 
   9   1  13      163.84      160.52      7.19 o 
  -6   2  13       39.71       51.62      3.79 o 
  -5   2  13        4.50        6.26      1.67 o 
  -4   2  13       39.32       41.73      3.01 o 
  -3   2  13      424.40      398.59     11.31 o 
  -2   2  13       29.44       31.60      3.22 o 
  -1   2  13       45.64       43.09      2.50 o 
   0   2  13      132.40      133.85      5.72 o 
   1   2  13       34.22       28.14      2.53 o 
   2   2  13      283.97      248.33      8.71 o 
   3   2  13      109.12      132.04      5.91 o 
   4   2  13       18.45       20.69      2.39 o 
   5   2  13        3.36        6.71      1.69 o 
   6   2  13       27.48       31.22      2.35 o 
   7   2  13      300.12      329.66      7.72 o 
   8   2  13      160.71      171.35      5.31 o 
   9   2  13        1.93        3.83      1.74 o 
  -6   3  13       83.05       85.10      4.89 o 
  -5   3  13       17.10       17.68      2.42 o 
  -4   3  13       27.61       23.01      2.35 o 
  -3   3  13      224.15      214.09      7.31 o 
  -2   3  13        1.47        3.20      0.94 o 
  -1   3  13      106.36       85.60      3.59 o 
   0   3  13       95.15       92.04      4.67 o 
   1   3  13      666.81      582.09     16.40 o 
   2   3  13      246.14      226.91      8.22 o 
   3   3  13        1.10        4.80      1.44 o 
   4   3  13       89.89       96.77      5.04 o 
   5   3  13      855.92      819.78     22.21 o 
   6   3  13      224.08      216.09      5.68 o 
   7   3  13        0.93        1.49      0.97 o 
   8   3  13      108.85      120.76      5.96 o 
   9   3  13        8.67        5.65      1.99 o 
  -6   4  13        3.52        3.33      1.92 o 
  -5   4  13      183.12      176.49      6.96 o 
  -4   4  13      164.96      165.90      6.49 o 
  -3   4  13       74.73       80.44      3.04 o 
  -2   4  13        1.19        1.85      0.87 o 
  -1   4  13      359.58      355.16     11.35 o 
   0   4  13       88.63       97.65      4.90 o 
   1   4  13      329.05      310.80     10.27 o 
   2   4  13      750.48      713.65     19.50 o 
   3   4  13      122.33      140.13      6.16 o 
   4   4  13       64.47       57.90      3.81 o 
   5   4  13        6.95        3.46      1.44 o 
   6   4  13      105.41      105.37      3.74 o 
   7   4  13       11.78       13.12      1.55 o 
   8   4  13       14.47       16.15      2.48 o 
   9   4  13        1.36        1.14      1.54 o 
  -5   5  13       55.27       46.68      3.54 o 
  -4   5  13      192.12      184.07      7.01 o 
  -3   5  13      107.94      105.06      3.58 o 
  -2   5  13      124.44      124.41      3.85 o 
  -1   5  13      187.71      185.48      7.40 o 
   0   5  13      214.83      202.99      7.84 o 
   1   5  13       45.09       43.00      3.33 o 
   2   5  13       17.92       19.17      2.34 o 
   3   5  13        8.32        5.62      1.61 o 
   4   5  13       23.22       23.26      2.60 o 
   5   5  13        2.79        1.62      1.23 o 
   6   5  13       13.98       14.36      1.55 o 
   7   5  13       81.47       94.59      3.65 o 
   8   5  13        0.48       -0.83      1.19 o 
  -5   6  13       72.86       70.67      4.37 o 
  -4   6  13      135.07      126.06      5.63 o 
  -3   6  13      106.20       96.47      3.49 o 
  -2   6  13      102.49      105.41      3.56 o 
  -1   6  13      144.01      142.61      6.49 o 
   0   6  13      119.95      119.52      5.80 o 
   1   6  13      146.89      132.77      6.11 o 
   2   6  13        4.53        2.37      1.36 o 
   3   6  13      254.18      227.06      8.60 o 
   4   6  13       43.90       41.21      3.30 o 
   5   6  13        1.01        2.09      1.34 o 
   6   6  13       44.74       39.77      2.34 o 
   7   6  13      236.22      232.00      8.76 o 
   8   6  13        0.42       -1.14      1.14 o 
  -5   7  13       41.85       40.37      3.35 o 
  -4   7  13       28.44       27.78      2.85 o 
  -3   7  13       11.33       11.33      1.44 o 
  -2   7  13      116.77       99.86      5.38 o 
  -1   7  13       33.58       30.35      3.11 o 
   0   7  13      126.71      129.03      6.16 o 
   1   7  13      436.31      442.62     13.91 o 
   2   7  13       34.50       36.74      3.21 o 
   3   7  13      100.18      109.71      5.67 o 
   4   7  13       35.23       37.11      3.23 o 
   5   7  13       34.79       39.36      3.41 o 
   6   7  13       17.40       17.97      1.75 o 
   7   7  13       20.75       19.66      2.68 o 
   8   7  13       25.06       23.52      3.10 o 
  -4   8  13        8.98       10.21      1.53 o 
  -3   8  13      104.60       98.76      3.66 o 
  -2   8  13       28.20       26.06      3.05 o 
  -1   8  13        2.89        3.41      1.67 o 
   0   8  13      317.93      318.85     11.26 o 
   1   8  13      141.73      142.54      6.71 o 
   2   8  13       19.01       22.53      2.82 o 
   3   8  13       71.06       70.78      4.62 o 
   4   8  13       14.03       13.38      2.37 o 
   5   8  13       10.24        9.04      2.09 o 
   6   8  13      140.76      144.35      6.56 o 
   7   8  13        3.04        4.56      1.91 o 
  -2   9  13        5.79        3.21      1.76 o 
  -1   9  13        4.81        5.78      2.00 o 
   0   9  13       77.55       78.85      4.95 o 
   1   9  13        3.45        3.76      1.71 o 
   2   9  13      133.71      137.59      6.81 o 
   3   9  13      212.61      215.93      8.88 o 
   4   9  13      106.46      107.48      5.83 o 
   5   9  13       95.00      110.27      5.98 o 
   6   9  13       29.47       30.53      3.18 o 
   1  10  13      314.10      350.80     12.47 o 
   2  10  13      121.48      123.83      6.69 o 
   3  10  13       30.36       27.07      3.31 o 
   4  10  13      195.62      208.18      8.85 o 
   0  -6  14        0.62        1.03      1.81 o 
   1  -6  14        3.35        2.52      1.72 o 
   2  -6  14       10.48        9.92      2.39 o 
  -2  -5  14       19.25       22.89      2.93 o 
  -1  -5  14       18.83       23.34      2.92 o 
   0  -5  14       28.46       24.90      2.93 o 
   1  -5  14       11.84       13.12      2.50 o 
   2  -5  14        0.46        0.78      1.64 o 
   3  -5  14      169.87      195.22      8.46 o 
   4  -5  14       70.21       70.97      4.99 o 
  -3  -4  14       36.86       37.69      3.54 o 
  -2  -4  14        0.56        2.09      1.62 o 
  -1  -4  14       35.19       36.41      3.30 o 
   0  -4  14       24.08       27.53      2.95 o 
   1  -4  14        1.05        2.88      1.62 o 
   2  -4  14        0.84        0.88      1.39 o 
   3  -4  14       89.48       95.63      5.40 o 
   4  -4  14       75.68       81.22      5.15 o 
   5  -4  14        0.45        2.20      1.66 o 
  -2  -3  14       94.06      103.91      5.17 o 
  -1  -3  14        0.86        1.92      1.51 o 
   0  -3  14        6.25        5.57      1.81 o 
   1  -3  14       15.86       15.42      2.45 o 
   2  -3  14       11.23       14.33      2.32 o 
   3  -3  14       38.95       39.84      3.51 o 
   4  -3  14      104.53      111.75      6.05 o 
   5  -3  14      189.96      195.59      8.25 o 
   6  -3  14        3.43        5.72      2.14 o 
  -1  -2  14       10.97       13.57      2.04 o 
   0  -2  14       23.30       27.71      2.92 o 
   1  -2  14      263.81      272.95      9.81 o 
   2  -2  14      188.25      177.73      7.52 o 
   3  -2  14       83.76       89.27      5.14 o 
   4  -2  14       18.81       18.32      2.60 o 
   5  -2  14      182.30      189.56      8.17 o 
   6  -2  14       49.43       45.89      3.84 o 
   7  -2  14       14.55       13.43      2.47 o 
  -1  -1  14      412.60      424.73     13.12 o 
   0  -1  14      262.86      262.48      9.36 o 
   1  -1  14      102.37      106.10      5.42 o 
   2  -1  14      166.14      165.77      7.11 o 
   3  -1  14       12.20        8.83      2.05 o 
   4  -1  14        5.34        6.33      1.89 o 
   5  -1  14      101.31      102.14      5.63 o 
   6  -1  14       20.56       21.20      2.87 o 
   7  -1  14        0.74        0.23      1.54 o 
   8  -1  14        0.52       -0.63      1.62 o 
  -5   0  14       38.95       41.48      3.23 o 
  -4   0  14       80.67       82.56      4.24 o 
  -3   0  14        7.94        8.23      1.61 o 
  -2   0  14      127.25      123.97      4.99 o 
  -1   0  14      388.20      389.88     12.21 o 
   0   0  14      138.83      143.92      6.29 o 
   1   0  14        3.65        3.83      1.52 o 
   2   0  14       50.46       46.10      3.54 o 
   3   0  14      282.01      268.56      9.66 o 
   4   0  14        7.60        9.87      2.09 o 
   5   0  14       17.91       16.33      2.40 o 
   6   0  14       47.34       51.96      2.61 o 
   7   0  14      446.74      478.90     10.23 o 
   8   0  14      121.15      122.62      4.35 o 
  -5   1  14       30.45       29.22      2.92 o 
  -4   1  14       11.25       12.59      1.99 o 
  -3   1  14        8.99        8.55      1.67 o 
  -2   1  14      133.89      142.51      5.48 o 
  -1   1  14       62.99       59.70      3.93 o 
   0   1  14      176.13      165.52      6.89 o 
   1   1  14      282.93      278.49      9.71 o 
   2   1  14      320.57      312.97     10.55 o 
   3   1  14       14.43       11.58      2.02 o 
   4   1  14      365.63      347.27     11.51 o 
   5   1  14       65.91       61.54      4.14 o 
   6   1  14       44.21       42.16      2.37 o 
   7   1  14       11.65       13.76      2.43 o 
   8   1  14        0.44        0.63      1.02 o 
   9   1  14       21.51       23.49      3.05 o 
  -5   2  14      113.63      115.48      5.47 o 
  -4   2  14      125.24      130.93      5.63 o 
  -3   2  14      101.07       95.73      4.57 o 
  -2   2  14        0.72        0.83      0.80 o 
  -1   2  14      214.69      195.34      7.60 o 
   0   2  14      148.91      156.06      6.61 o 
   1   2  14       56.59       44.15      3.33 o 
   2   2  14      280.45      279.24      9.79 o 
   3   2  14      574.94      517.60     15.46 o 
   4   2  14        4.34        3.25      1.57 o 
   5   2  14       12.05        9.14      1.94 o 
   6   2  14      202.61      204.18      5.60 o 
   7   2  14      281.59      287.90      7.19 o 
   8   2  14        6.17        6.60      1.38 o 
   9   2  14        6.33        5.18      1.92 o 
  -5   3  14       67.08       71.58      4.31 o 
  -4   3  14       14.48       12.90      2.07 o 
  -3   3  14       12.35       19.35      2.25 o 
  -2   3  14        8.71        8.46      1.22 o 
  -1   3  14      163.87      147.12      6.39 o 
   0   3  14      220.91      199.51      7.79 o 
   1   3  14        3.57        8.25      1.82 o 
   2   3  14       14.64       16.70      2.30 o 
   3   3  14      763.30      689.78     19.28 o 
   4   3  14      482.55      478.83     14.71 o 
   5   3  14       72.42       78.04      4.72 o 
   6   3  14      373.75      370.38      8.40 o 
   7   3  14      103.07      104.50      3.90 o 
   8   3  14       65.58       60.70      4.26 o 
  -5   4  14       28.03       29.67      3.03 o 
  -4   4  14       36.36       37.34      3.03 o 
  -3   4  14      175.22      159.49      6.25 o 
  -2   4  14        5.13        3.59      1.04 o 
  -1   4  14        0.74        1.18      1.34 o 
   0   4  14      112.62      111.62      5.53 o 
   1   4  14       11.24       13.98      2.14 o 
   2   4  14       69.64       78.11      4.61 o 
   3   4  14      236.94      215.65      8.33 o 
   4   4  14      233.00      206.42      8.10 o 
   5   4  14        8.46       10.62      2.14 o 
   6   4  14      282.47      312.49     11.05 o 
   7   4  14      144.92      134.17      4.92 o 
   8   4  14       33.58       37.06      3.48 o 
  -5   5  14        4.40        0.76      1.59 o 
  -4   5  14       24.71       20.06      2.45 o 
  -3   5  14       16.23       19.71      1.76 o 
  -2   5  14       13.02       12.67      1.45 o 
  -1   5  14      207.87      201.63      8.03 o 
   0   5  14        2.06        3.99      1.62 o 
   1   5  14       27.11       27.03      2.85 o 
   2   5  14      364.50      362.85     11.99 o 
   3   5  14       40.40       36.43      3.18 o 
   4   5  14        6.41        8.07      1.94 o 
   5   5  14      133.57      126.87      6.15 o 
   6   5  14      104.38      118.79      6.11 o 
   7   5  14       37.31       42.50      2.52 o 
   8   5  14       62.50       62.02      4.46 o 
  -4   6  14       66.29       67.87      4.12 o 
  -3   6  14      170.03      175.29      5.07 o 
  -2   6  14       42.85       42.32      3.59 o 
  -1   6  14      105.18      106.18      5.58 o 
   0   6  14      185.23      171.30      7.42 o 
   1   6  14      275.49      257.14      9.62 o 
   2   6  14       10.32        8.96      1.92 o 
   3   6  14        3.39        0.75      1.26 o 
   4   6  14        4.06        2.62      1.37 o 
   5   6  14      102.39      102.61      5.55 o 
   6   6  14       35.61       33.13      3.28 o 
   7   6  14       84.98      102.47      5.50 o 
   8   6  14       27.03       29.73      3.31 o 
  -4   7  14       30.39       24.47      2.82 o 
  -3   7  14        7.66        7.84      1.42 o 
  -2   7  14       45.75       41.94      3.69 o 
  -1   7  14      176.71      175.82      7.77 o 
   0   7  14       26.56       27.70      3.16 o 
   1   7  14       95.12       98.36      5.50 o 
   2   7  14        8.89       10.52      2.20 o 
   3   7  14       40.98       44.88      3.68 o 
   4   7  14        0.89        8.86      2.10 o 
   5   7  14        1.13        1.61      1.49 o 
   6   7  14        6.55        6.11      1.91 o 
   7   7  14      100.82      106.03      5.80 o 
  -3   8  14        4.24        3.86      1.84 o 
  -2   8  14      142.25      146.45      7.11 o 
  -1   8  14       62.70       59.19      4.36 o 
   0   8  14       18.29       20.52      2.80 o 
   1   8  14      207.79      212.33      8.85 o 
   2   8  14       49.80       47.67      4.01 o 
   3   8  14        5.18        4.17      1.72 o 
   4   8  14       95.15       98.66      5.70 o 
   5   8  14       18.75       16.88      2.72 o 
   6   8  14        9.47       10.56      2.00 o 
   0   9  14       66.55       64.87      4.84 o 
   1   9  14      146.88      153.18      7.40 o 
   2   9  14      212.42      228.48      9.53 o 
   3   9  14       37.38       38.98      3.69 o 
   4   9  14        0.69        1.39      1.74 o 
   5   9  14      103.26      121.32      6.58 o 
   1  -5  15      102.90      122.30      6.41 o 
   2  -5  15       30.96       35.05      3.73 o 
  -1  -4  15        7.51        6.58      2.00 o 
   1  -4  15       33.93       34.70      3.43 o 
   2  -4  15       77.40       68.28      4.67 o 
   3  -4  15       12.38       15.04      2.57 o 
   4  -4  15       52.54       52.71      4.26 o 
  -1  -3  15       34.58       41.68      3.59 o 
   1  -3  15        0.68        1.61      1.56 o 
   2  -3  15        0.92        1.31      1.44 o 
   3  -3  15      136.44      151.92      7.27 o 
   4  -3  15       86.81       93.64      5.70 o 
   5  -3  15      159.85      163.55      7.70 o 
   0  -2  15       50.89       60.84      4.21 o 
   1  -2  15       29.84       29.65      3.18 o 
   2  -2  15       13.13       14.97      2.52 o 
   3  -2  15      492.04      515.13     16.02 o 
   4  -2  15       38.70       37.64      3.64 o 
   5  -2  15        6.59        5.63      2.10 o 
   6  -2  15      213.70      217.14      9.23 o 
   0  -1  15       31.21       32.20      3.16 o 
   1  -1  15        4.90        6.15      1.94 o 
   2  -1  15       11.99       13.37      2.37 o 
   3  -1  15       83.53       83.16      5.10 o 
   4  -1  15        3.44        2.93      1.71 o 
   5  -1  15      136.22      148.37      7.14 o 
   6  -1  15        3.16        6.56      2.12 o 
   7  -1  15        0.49        0.60      1.69 o 
  -3   0  15       72.92       74.41      3.99 o 
  -2   0  15        1.46        1.64      1.28 o 
  -1   0  15      179.82      197.74      7.95 o 
   0   0  15      218.99      226.91      8.71 o 
   1   0  15       26.12       27.63      2.95 o 
   2   0  15      179.70      162.69      7.19 o 
   3   0  15      342.94      333.18     11.53 o 
   4   0  15       23.94       21.78      2.85 o 
   5   0  15        2.12        3.16      1.71 o 
   6   0  15      196.57      200.62      8.60 o 
   7   0  15       28.10       25.81      3.28 o 
  -4   1  15       83.64       86.32      4.56 o 
  -3   1  15      103.11       97.25      4.65 o 
  -2   1  15      164.73      160.22      6.08 o 
  -1   1  15      140.75      135.92      6.34 o 
   0   1  15      215.53      206.59      8.18 o 
   1   1  15        1.05        1.06      1.28 o 
   2   1  15      105.71       96.84      5.22 o 
   3   1  15       32.71       28.33      2.97 o 
   4   1  15        1.08        0.60      1.19 o 
   5   1  15        2.01        2.92      1.62 o 
   6   1  15        1.03        0.05      0.92 o 
   7   1  15        2.62        2.75      1.14 o 
   8   1  15        7.57        9.53      1.71 o 
  -4   2  15       60.56       61.41      3.91 o 
  -3   2  15      165.06      149.47      6.03 o 
  -2   2  15      118.37      118.03      5.10 o 
  -1   2  15       14.84        8.13      1.92 o 
   0   2  15       10.72       11.78      2.19 o 
   1   2  15      213.33      195.65      8.00 o 
   2   2  15       33.88       31.72      3.05 o 
   3   2  15       19.31       22.20      2.67 o 
   4   2  15      115.05      116.52      5.96 o 
   5   2  15       57.13       62.75      4.34 o 
   6   2  15       16.55       16.97      1.93 o 
   7   2  15      196.25      204.92      5.90 o 
   8   2  15        0.70        1.16      1.13 o 
  -4   3  15       10.57       11.43      2.12 o 
  -3   3  15      134.85      138.68      5.85 o 
  -2   3  15      157.20      156.65      4.59 o 
  -1   3  15        7.23       10.45      2.02 o 
   0   3  15        1.08        2.90      1.41 o 
   1   3  15      149.39      129.97      6.16 o 
   2   3  15      622.37      590.07     17.33 o 
   3   3  15       59.16       60.96      4.17 o 
   4   3  15       36.08       34.17      3.35 o 
   5   3  15      158.24      165.69      7.42 o 
   6   3  15      195.36      190.95      8.20 o 
   7   3  15        3.18        4.87      1.31 o 
   8   3  15        1.97        2.31      1.21 o 
  -4   4  15       22.15       20.09      2.62 o 
  -3   4  15       29.29       32.55      2.92 o 
  -2   4  15       61.98       60.22      2.77 o 
  -1   4  15        6.93        8.45      2.07 o 
   0   4  15       86.22       78.64      4.75 o 
   1   4  15      180.97      164.29      7.24 o 
   2   4  15       76.57       73.25      4.56 o 
   3   4  15       13.96       15.27      2.34 o 
   4   4  15      139.98      131.58      6.43 o 
   5   4  15      101.32       94.72      5.53 o 
   6   4  15      291.24      301.34     11.02 o 
   7   4  15        4.98        5.51      1.35 o 
   8   4  15        3.62        3.01      1.81 o 
  -4   5  15        2.16        3.88      1.64 o 
  -3   5  15       93.30       86.17      4.52 o 
  -2   5  15      137.48      139.60      6.76 o 
  -1   5  15       35.76       34.74      3.38 o 
   0   5  15      131.35      126.00      6.29 o 
   1   5  15      148.74      149.93      6.96 o 
   2   5  15       54.08       59.97      4.22 o 
   3   5  15       36.76       30.93      3.21 o 
   4   5  15      181.39      171.09      7.54 o 
   5   5  15      102.99      113.16      6.06 o 
   6   5  15      281.17      315.90     11.55 o 
   7   5  15       38.74       36.67      2.51 o 
  -3   6  15        9.29        7.92      1.95 o 
  -2   6  15       27.76       23.94      3.03 o 
  -1   6  15       55.28       55.96      4.24 o 
   0   6  15        0.67       -0.51      1.29 o 
   1   6  15      109.30      114.88      6.08 o 
   2   6  15      462.21      491.14     15.47 o 
   3   6  15       25.83       23.70      2.95 o 
   4   6  15        5.70        3.99      1.77 o 
   5   6  15      419.46      444.00     14.44 o 
   6   6  15      127.46      135.42      6.91 o 
   7   6  15        8.05        7.82      2.17 o 
  -3   7  15       16.03       17.50      1.81 o 
  -2   7  15        0.98        1.74      1.61 o 
  -1   7  15      112.74       96.81      5.63 o 
   0   7  15      189.81      198.12      8.51 o 
   1   7  15      226.99      236.40      9.59 o 
   2   7  15      126.88      130.15      6.69 o 
   3   7  15        1.02        1.03      1.36 o 
   4   7  15       88.55      102.56      5.90 o 
   5   7  15      169.35      184.82      8.27 o 
   6   7  15      227.15      235.44      9.56 o 
  -1   8  15       53.72       53.64      4.47 o 
   0   8  15        0.78        2.20      1.84 o 
   1   8  15       23.77       24.63      3.16 o 
   2   8  15       17.50       18.52      2.90 o 
   3   8  15        0.98        0.55      1.67 o 
   4   8  15       13.53       13.37      2.63 o 
   5   8  15      123.09      142.38      7.16 o 
   1  -4  16        5.36        4.04      1.94 o 
   1  -3  16        0.51        0.02      1.41 o 
   2  -3  16      107.61      111.53      6.23 o 
   3  -3  16      104.62      103.73      6.13 o 
   1  -2  16       52.77       54.80      4.27 o 
   2  -2  16       33.46       30.40      3.38 o 
   3  -2  16      153.70      152.50      7.44 o 
   4  -2  16       78.01       90.51      5.58 o 
   0  -1  16        4.45        4.01      1.86 o 
   1  -1  16       84.54       87.27      5.33 o 
   2  -1  16        9.77       11.25      2.42 o 
   3  -1  16      260.19      304.77     11.23 o 
   4  -1  16       91.69       96.36      5.80 o 
   5  -1  16        3.46        1.81      1.76 o 
   0   0  16       14.73       16.98      2.62 o 
   1   0  16      116.86      104.01      5.73 o 
   2   0  16       70.91       60.65      4.42 o 
   3   0  16      204.25      224.44      9.13 o 
   4   0  16      171.35      172.89      7.89 o 
   5   0  16        2.67        3.06      1.77 o 
   6   0  16        8.87        6.33      2.22 o 
  -3   1  16       47.95       52.66      3.51 o 
  -1   1  16        7.09        6.81      1.86 o 
   0   1  16        2.22        0.84      1.41 o 
   1   1  16       94.26       89.63      5.15 o 
   2   1  16      170.15      153.82      7.07 o 
   3   1  16      106.54      113.77      6.06 o 
   4   1  16        5.70        1.57      1.64 o 
   5   1  16       15.78       13.82      2.53 o 
   6   1  16        5.16        3.56      1.20 o 
   7   1  16       19.79       25.54      2.93 o 
  -3   2  16       32.90       41.88      3.23 o 
  -1   2  16       63.91       64.65      4.52 o 
   0   2  16       35.12       28.69      3.20 o 
   1   2  16       46.18       43.82      3.74 o 
   2   2  16       92.03       87.45      5.17 o 
   3   2  16       36.01       44.36      3.69 o 
   4   2  16        0.64        2.02      1.41 o 
   5   2  16       64.59       62.25      4.57 o 
   6   2  16       17.86       17.20      1.83 o 
   7   2  16       51.79       58.14      4.69 o 
  -3   3  16       21.08       22.69      2.57 o 
  -1   3  16       23.83       17.61      2.65 o 
   0   3  16        0.69        0.55      1.42 o 
   1   3  16        1.18        0.98      1.31 o 
   2   3  16        9.90        9.36      2.14 o 
   3   3  16        1.74        0.99      1.34 o 
   4   3  16       49.46       43.96      3.88 o 
   5   3  16       84.25       95.43      5.62 o 
   6   3  16        0.83        6.41      2.10 o 
   7   3  16       77.25       81.86      3.67 o 
  -3   4  16       98.27      101.11      5.09 o 
  -2   4  16       82.11       84.71      5.27 o 
  -1   4  16       11.39       10.87      2.22 o 
   0   4  16        0.64        0.12      1.24 o 
   1   4  16       92.29       85.86      5.18 o 
   2   4  16      289.67      283.98     10.55 o 
   3   4  16        0.97       -0.63      1.19 o 
   4   4  16       27.18       25.16      3.13 o 
   5   4  16      166.04      170.56      7.93 o 
   6   4  16       27.04       25.54      3.28 o 
   7   4  16        1.11        1.18      1.16 o 
  -3   5  16        7.58        4.67      1.79 o 
  -2   5  16      103.04      101.93      5.90 o 
  -1   5  16      138.37      144.96      7.14 o 
   0   5  16      121.60      136.55      6.82 o 
   1   5  16       39.50       43.33      3.79 o 
   2   5  16       79.58       67.55      4.69 o 
   3   5  16       11.23       11.36      2.30 o 
   4   5  16       62.78       68.30      4.72 o 
   5   5  16       21.14       26.49      3.36 o 
   6   5  16      146.69      150.88      7.54 o 
   7   5  16       34.90       35.37      3.51 o 
  -2   6  16        7.58        3.16      1.86 o 
  -1   6  16       25.26       24.53      3.21 o 
   0   6  16      193.35      183.53      8.27 o 
   1   6  16      131.81      114.86      6.29 o 
   2   6  16       40.55       44.08      3.86 o 
   3   6  16       96.31      108.27      6.13 o 
   4   6  16      287.72      311.31     11.65 o 
   5   6  16        7.91        4.65      1.99 o 
  -1   7  16       65.12       73.95      5.15 o 
   0   7  16      236.37      260.52     10.44 o 
   1   7  16       62.63       46.78      4.21 o 
   2   7  16        1.25        3.01      1.76 o 
   3   7  16      206.87      223.28      9.46 o 
   4   7  16      167.36      173.75      8.27 o 
   1  -2  17       40.86       45.36      4.11 o 
   2  -2  17       84.53       95.23      5.78 o 
   1  -1  17      324.48      375.12     13.10 o 
   2  -1  17      353.81      374.47     13.15 o 
   3  -1  17        0.86       -0.45      1.57 o 
   0   0  17       18.19       16.88      2.78 o 
   1   0  17      409.49      438.37     14.54 o 
   2   0  17      225.40      255.04     10.15 o 
   3   0  17        8.58       14.16      2.63 o 
   4   0  17        9.22        8.37      2.40 o 
   0   1  17        2.03       -0.10      1.54 o 
   1   1  17      231.62      238.37      9.56 o 
   2   1  17      193.57      197.66      8.51 o 
   3   1  17       66.45       62.62      4.67 o 
   4   1  17       41.65       39.06      3.71 o 
   6   1  17       72.58       90.03      4.95 o 
  -1   2  17       14.18       13.72      2.55 o 
   0   2  17        4.78        4.16      1.81 o 
   1   2  17      216.81      217.52      9.04 o 
   2   2  17      120.96      123.41      6.48 o 
   3   2  17       15.09       15.42      2.63 o 
   4   2  17        3.91        2.55      1.72 o 
   5   2  17      142.07      141.98      7.32 o 
  -1   3  17        0.80        1.41      1.59 o 
   0   3  17       13.12       13.91      2.60 o 
   1   3  17       36.77       35.66      3.66 o 
   2   3  17       31.60       29.01      3.40 o 
   3   3  17       63.75       69.04      4.95 o 
   4   3  17        1.67        1.28      1.66 o 
   5   3  17       68.63       75.98      5.27 o 
  -1   4  17       12.05        8.07      2.20 o 
   0   4  17      131.54      122.12      6.53 o 
   1   4  17       20.12       20.33      2.87 o 
   2   4  17        3.80        0.89      1.64 o 
   3   4  17        6.20        6.79      2.00 o 
   4   4  17        0.59        0.86      1.57 o 
  -1   5  17        1.22        1.28      1.52 o 
   0   5  17       11.14        8.27      2.19 o 
   1   5  17       22.37       33.49      3.68 o 
   2   5  17        3.45        6.79      2.14 o 
   3   5  17        3.86        1.82      1.69 o 
   4   5  17      132.25      142.16      7.34 o 
   0   1  18      104.18      117.68      6.56 o 
   1   1  18       66.85       60.08      4.72 o 
   0   2  18       84.45       84.76      5.57 o 
   1   2  18       64.40       69.41      5.04 o 
                                                 
